# Supplementary material for: 8-[(2-Hy­droxy­phen­yl)imino]-3,5a,9-trimethyl-3a,4,5,5a,8,9b-hexa­hydro­naphtho­[1,2-b]furan-2(3H)-one
Source: Acta Crystallogr Sect E Struct Rep Online. 2012 Jun 20;68(Pt 7):o2158. doi: 10.1107/S1600536812027146 (PMC3393965; doi:10.1107/S1600536812027146)
Supplement: Supplementary file 1 [file e-68-o2158-sup1.cif]

##############################################################################
#                                                                            #
# This CIF contains the data in a paper accepted for publication in          #
# Acta Crystallographica Section E. It conforms to the requirements of       #
# Notes for Authors for Acta Crystallographica Section E, and has been       #
# peer reviewed under the auspices of the IUCr Commission on Journals.       #
#                                                                            #
# Full details of the Crystallographic Information File format               #
# are given in the paper "The Crystallographic Information File (CIF):       #
# a New Standard Archive File for Crystallography" by S. R. Hall, F. H.      #
# Allen and I. D. Brown [Acta Cryst. (1991), A47, 655-685].                  #
#                                                                            #
# The current version of the core CIF dictionary is obtainable from          #
# ftp://ftp.iucr.org/pub/cif_core.dic.                                       #
#                                                                            #
# Software is freely available for graphical display of the structure(s)     #
# in this CIF. For information consult the CIF software page                 #
# http://www.iucr.org/resources/cif/software.                                #
#                                                                            #
# This file may be used for bona fide research purposes within the           #
# scientific community so long as proper attribution is given to the journal # 
# article from which it was obtained.                                        #
#                                                                            #
##############################################################################
data_global
_audit_creation_method     'form.cif (version 2.0)'
_journal_data_validation_number     ?
_journal_date_recd_electronic     2012-06-06
_journal_date_accepted     2012-06-15
_journal_name_full     'Acta Crystallographica, Section E'
_journal_year     2012
_journal_volume     68
_journal_issue      7
_journal_page_first     o2158
_journal_page_last     o2158
_journal_paper_category     QO
_journal_paper_doi     10.1107/S1600536812027146
_journal_coeditor_code     RZ2770
_publ_contact_author_name     'Yousuf, S. '
_publ_contact_author_address
;
      H.E.J. Research Institute of Chemistry,
      International Cenetr for Chemical and Biological Sciences,
      University of Karachi,
      Karachi 75270, Pakistan
;
_publ_contact_author_email     'dr.sammer.yousuf@gmail.com'
_publ_contact_author_fax     '+92-21 34819018-9'
_publ_contact_author_phone     '+92-21 34824924'
_publ_section_title
;\
8-[(2-Hydroxyphenyl)imino]-3,5a,9-trimethyl-3a,4,5,5a,8,9b-hexahydronaphtho[1,\
2-<i>b</i>]furan-2(3<i>H</i>)-one
;
loop_
    _publ_author_name
    _publ_author_footnote
    _publ_author_address
    'Sammer Yousuf' ?
;     H.E.J. Research Institute of Chemistry,
      International Center for Chemical and Biological Sciences,
      University of Karachi,
      Karachi 75270, Pakistan
;
    'Syed M. Younas' ?
;     Department of Chemistry,
      Allama Iqbal Open University,
      Islamabad
;
    'Nida Ambreen' ?
;     H.E.J. Research Institute of Chemistry,
      International Center for Chemical and Biological Sciences,
      University of Karachi,
      Karachi 75270, Pakistan
;
    'Khalid M. Khan' ?
;     H.E.J. Research Institute of Chemistry,
      International Center for Chemical and Biological Sciences,
      University of Karachi,
      Karachi 75270, Pakistan
;
    'Ghulam A. Miana' ?
;     Riphah Institute of Pharmaceutical Sciences,
      Riphah International University,
      7th Avenue G-7/4, Islamabad
      Pakistan
;
data_I
_audit_creation_method     SHELXL-97
_chemical_name_systematic
;
8-[(2-Hydroxyphenyl)imino]-3,5a,9-trimethyl-3a,4,5,5a,8,9b-
hexahydronaphtho[1,2-<i>b</i>]furan-2(3<i>H</i>)-one
;
_chemical_name_common     ?
_chemical_formula_moiety     'C21 H23 N O3'
_chemical_formula_sum     'C21 H23 N O3'
_chemical_formula_iupac     'C21 H23 N O3'
_chemical_formula_weight     337.40
_chemical_melting_point     ?
_symmetry_cell_setting     orthorhombic
_symmetry_space_group_name_H-M     'P 21 21 21'
_symmetry_space_group_name_Hall     'P 2ac 2ab'
loop_
    _symmetry_equiv_pos_as_xyz
    'x, y, z'
    '-x+1/2, -y, z+1/2'
    '-x, y+1/2, -z+1/2'
    'x+1/2, -y+1/2, -z'
_cell_length_a     8.6000(9)
_cell_length_b     10.7458(11)
_cell_length_c     19.729(2)
_cell_angle_alpha     90.00
_cell_angle_beta     90.00
_cell_angle_gamma     90.00
_cell_volume     1823.2(3)
_cell_formula_units_Z     4
_cell_measurement_reflns_used     1151
_cell_measurement_theta_min     2.80
_cell_measurement_theta_max     18.59
_cell_measurement_temperature     273(2)
_exptl_crystal_description     Plate
_exptl_crystal_colour     yellow
_exptl_crystal_size_max     0.54
_exptl_crystal_size_mid     0.14
_exptl_crystal_size_min     0.04
_exptl_crystal_density_diffrn     1.229
_exptl_crystal_density_meas     ?
_exptl_crystal_density_method     'not measured'
_exptl_crystal_F_000     720
_exptl_absorpt_coefficient_mu     0.082
_exptl_absorpt_correction_type     multi-scan
_exptl_absorpt_process_details     '(<i>SADABS</i>; Bruker, 2000)'
_exptl_absorpt_correction_T_min     0.9571
_exptl_absorpt_correction_T_max     0.9967
_exptl_special_details
;
;
_diffrn_ambient_temperature     273(2)
_diffrn_radiation_type     MoK\a
_diffrn_radiation_wavelength     0.71073
_diffrn_radiation_source     'fine-focus sealed tube'
_diffrn_radiation_monochromator     graphite
_diffrn_measurement_device_type
;
Bruker SMART APEX CCD area-detector
;
_diffrn_measurement_method     '\w scan'
_diffrn_detector_area_resol_mean     ?
_diffrn_reflns_number     10874
_diffrn_reflns_av_R_equivalents     0.0547
_diffrn_reflns_av_sigmaI/netI     0.0367
_diffrn_reflns_theta_min     2.06
_diffrn_reflns_theta_max     25.49
_diffrn_reflns_theta_full     25.49
_diffrn_measured_fraction_theta_max     1.000
_diffrn_measured_fraction_theta_full     1.000
_diffrn_reflns_limit_h_min     -10
_diffrn_reflns_limit_h_max     10
_diffrn_reflns_limit_k_min     -12
_diffrn_reflns_limit_k_max     13
_diffrn_reflns_limit_l_min     -23
_diffrn_reflns_limit_l_max     23
_diffrn_standards_number     ?
_diffrn_standards_interval_count     ?
_diffrn_standards_interval_time     ?
_diffrn_standards_decay_%     ?
_refine_special_details
;
Refinement of <i>F</i>^2^ against ALL reflections. The weighted <i>R</i>-factor
<i>wR</i> and goodness of fit <i>S</i> are based on <i>F</i>^2^, conventional
<i>R</i>-factors <i>R</i> are based on <i>F</i>, with <i>F</i> set to zero for
negative <i>F</i>^2^. The threshold expression of <i>F</i>^2^ >
\s(<i>F</i>^2^) is used only for calculating <i>R</i>-factors(gt) <i>etc</i>.
and is not relevant to the choice of reflections for refinement.
<i>R</i>-factors based on <i>F</i>^2^ are statistically about twice as large
as those based on <i>F</i>, and <i>R</i>- factors based on ALL data will be
even larger.
;
_reflns_number_total     1955
_reflns_number_gt     1385
_reflns_threshold_expression     I>2sigma(I)
_refine_ls_structure_factor_coef     Fsqd
_refine_ls_matrix_type     full
_refine_ls_R_factor_all     0.0692
_refine_ls_R_factor_gt     0.0412
_refine_ls_wR_factor_gt     0.0858
_refine_ls_wR_factor_ref     0.1012
_refine_ls_goodness_of_fit_ref     1.036
_refine_ls_restrained_S_all     1.036
_refine_ls_number_reflns     1955
_refine_ls_number_parameters     228
_refine_ls_number_restraints     0
_refine_ls_hydrogen_treatment     constr
_refine_ls_weighting_scheme     calc
_refine_ls_weighting_details
         'calc w=1/[\s^2^(Fo^2^)+(0.0419P)^2^+0.1849P] where P=(Fo^2^+2Fc^2^)/3'
_atom_sites_solution_hydrogens     geom
_atom_sites_solution_primary     direct
_atom_sites_solution_secondary     difmap
_refine_ls_shift/su_max     0.000
_refine_ls_shift/su_mean     0.000
_refine_diff_density_max     0.135
_refine_diff_density_min     -0.126
_refine_ls_extinction_method     none
_refine_ls_extinction_coef     ?
loop_
    _atom_type_symbol
    _atom_type_description
    _atom_type_scat_dispersion_real
    _atom_type_scat_dispersion_imag
    _atom_type_scat_source
    'C' 'C' 0.0033 0.0000
                         'International Tables Vol C Tables 4.2.6.8 and 6.1.1.4'
    'H' 'H' 0.0000 0.0000
                         'International Tables Vol C Tables 4.2.6.8 and 6.1.1.4'
    'N' 'N' 0.0061 0.0000
                         'International Tables Vol C Tables 4.2.6.8 and 6.1.1.4'
    'O' 'O' 0.0106 0.0000
                         'International Tables Vol C Tables 4.2.6.8 and 6.1.1.4'
_computing_data_collection     'SMART (Bruker, 2000)'
_computing_cell_refinement     'SAINT (Bruker, 2000)'
_computing_data_reduction     'SAINT (Bruker, 2000)'
_computing_structure_solution     'SHELXS97 (Sheldrick, 2008)'
_computing_structure_refinement     'SHELXL97 (Sheldrick, 2008)'
_computing_molecular_graphics     'SHELXTL (Sheldrick, 2008)'
_computing_publication_material
;
SHELXTL (Sheldrick, 2008), PARST (Nardelli, 1995) and PLATON
(Spek, 2009)
;
loop_
    _atom_site_type_symbol
    _atom_site_label
    _atom_site_fract_x
    _atom_site_fract_y
    _atom_site_fract_z
    _atom_site_U_iso_or_equiv
    _atom_site_adp_type
    _atom_site_calc_flag
    _atom_site_refinement_flags
    _atom_site_occupancy
    _atom_site_symmetry_multiplicity
    _atom_site_disorder_assembly
    _atom_site_disorder_group
    O O1 0.2992(3) 0.14972(19) 0.03121(11) 0.0530(6) Uani d . 1 1 . .
    O O2 0.2744(3) 0.3535(2) 0.01341(12) 0.0647(7) Uani d . 1 1 . .
    O O3 -0.1643(3) -0.2894(3) 0.23668(15) 0.0871(9) Uani d . 1 1 . .
    H H3A -0.1272 -0.2265 0.2196 0.131 Uiso calc R 1 1 . .
    N N1 0.0397(3) -0.2580(2) 0.13093(14) 0.0542(7) Uani d . 1 1 . .
    C C1 0.3452(4) 0.2701(3) 0.03985(17) 0.0491(8) Uani d . 1 1 . .
    C C2 0.4849(4) 0.2769(3) 0.08582(16) 0.0501(8) Uani d . 1 1 . .
    H H2A 0.5785 0.2805 0.0576 0.060 Uiso calc R 1 1 . .
    C C3 0.4799(4) 0.1507(3) 0.12056(15) 0.0450(8) Uani d . 1 1 . .
    H H3B 0.4037 0.1550 0.1574 0.054 Uiso calc R 1 1 . .
    C C4 0.6257(4) 0.0914(3) 0.14781(18) 0.0553(9) Uani d . 1 1 . .
    H H4A 0.6661 0.1403 0.1852 0.066 Uiso calc R 1 1 . .
    H H4B 0.7043 0.0881 0.1126 0.066 Uiso calc R 1 1 . .
    C C5 0.5871(4) -0.0399(3) 0.17203(17) 0.0569(9) Uani d . 1 1 . .
    H H5A 0.5236 -0.0338 0.2125 0.068 Uiso calc R 1 1 . .
    H H5B 0.6832 -0.0812 0.1845 0.068 Uiso calc R 1 1 . .
    C C6 0.4998(4) -0.1229(3) 0.11905(16) 0.0501(8) Uani d . 1 1 . .
    C C7 0.4574(4) -0.2407(3) 0.15386(18) 0.0585(10) Uani d . 1 1 . .
    H H7A 0.5362 -0.2855 0.1750 0.070 Uiso calc R 1 1 . .
    C C8 0.3150(4) -0.2855(3) 0.15666(17) 0.0546(9) Uani d . 1 1 . .
    H H8A 0.2984 -0.3620 0.1775 0.066 Uiso calc R 1 1 . .
    C C9 0.1825(4) -0.2191(3) 0.12821(17) 0.0476(8) Uani d . 1 1 . .
    C C10 0.2116(4) -0.0959(3) 0.09669(17) 0.0500(8) Uani d . 1 1 . .
    C C11 0.3588(4) -0.0537(3) 0.09191(15) 0.0417(8) Uani d . 1 1 . .
    C C12 0.4121(4) 0.0698(3) 0.06425(16) 0.0446(8) Uani d . 1 1 . .
    H H12A 0.4955 0.0533 0.0316 0.053 Uiso calc R 1 1 . .
    C C13 0.4820(5) 0.3915(3) 0.1308(2) 0.0783(12) Uani d . 1 1 . .
    H H13A 0.4735 0.4647 0.1031 0.118 Uiso calc R 1 1 . .
    H H13B 0.5763 0.3953 0.1568 0.118 Uiso calc R 1 1 . .
    H H13C 0.3945 0.3870 0.1609 0.118 Uiso calc R 1 1 . .
    C C14 0.0693(4) -0.0278(3) 0.0730(2) 0.0805(14) Uani d . 1 1 . .
    H H14A 0.0889 0.0084 0.0294 0.121 Uiso calc R 1 1 . .
    H H14B 0.0440 0.0367 0.1048 0.121 Uiso calc R 1 1 . .
    H H14C -0.0161 -0.0850 0.0697 0.121 Uiso calc R 1 1 . .
    C C15 0.6148(4) -0.1591(3) 0.0611(2) 0.0707(11) Uani d . 1 1 . .
    H H15A 0.5614 -0.2090 0.0281 0.106 Uiso calc R 1 1 . .
    H H15B 0.7000 -0.2056 0.0797 0.106 Uiso calc R 1 1 . .
    H H15C 0.6536 -0.0850 0.0399 0.106 Uiso calc R 1 1 . .
    C C16 0.0030(4) -0.3792(3) 0.15327(17) 0.0525(8) Uani d . 1 1 . .
    C C17 0.0571(4) -0.4863(3) 0.12167(19) 0.0626(10) Uani d . 1 1 . .
    H H17A 0.1292 -0.4800 0.0867 0.075 Uiso calc R 1 1 . .
    C C18 0.0048(5) -0.6021(3) 0.1418(2) 0.0709(11) Uani d . 1 1 . .
    H H18A 0.0405 -0.6733 0.1200 0.085 Uiso calc R 1 1 . .
    C C19 -0.0998(5) -0.6117(4) 0.1940(2) 0.0745(12) Uani d . 1 1 . .
    H H19A -0.1337 -0.6898 0.2080 0.089 Uiso calc R 1 1 . .
    C C20 -0.1549(4) -0.5067(4) 0.2258(2) 0.0701(11) Uani d . 1 1 . .
    H H20A -0.2257 -0.5136 0.2612 0.084 Uiso calc R 1 1 . .
    C C21 -0.1051(4) -0.3920(3) 0.20502(18) 0.0567(9) Uani d . 1 1 . .
loop_
    _atom_site_aniso_label
    _atom_site_aniso_U_11
    _atom_site_aniso_U_22
    _atom_site_aniso_U_33
    _atom_site_aniso_U_12
    _atom_site_aniso_U_13
    _atom_site_aniso_U_23
    O1 0.0561(14) 0.0463(13) 0.0566(14) -0.0012(12) -0.0146(12) 0.0084(10)
    O2 0.0708(16) 0.0514(14) 0.0718(16) 0.0061(14) -0.0142(14) 0.0115(12)
    O3 0.0668(18) 0.081(2) 0.114(2) -0.0007(15) 0.0180(17) -0.0079(17)
    N1 0.0475(17) 0.0515(17) 0.0638(19) -0.0068(15) 0.0000(15) 0.0104(14)
    C1 0.050(2) 0.048(2) 0.049(2) -0.0008(18) 0.0019(16) 0.0019(16)
    C2 0.046(2) 0.0471(18) 0.057(2) -0.0002(17) 0.0028(17) -0.0032(16)
    C3 0.0446(18) 0.0487(18) 0.0416(18) -0.0018(16) -0.0005(16) 0.0006(15)
    C4 0.053(2) 0.057(2) 0.057(2) -0.0018(18) -0.0101(18) 0.0053(17)
    C5 0.044(2) 0.066(2) 0.061(2) -0.0025(18) -0.0112(17) 0.0118(17)
    C6 0.047(2) 0.0504(19) 0.053(2) 0.0012(17) -0.0003(18) 0.0115(15)
    C7 0.054(2) 0.051(2) 0.071(2) 0.0098(19) -0.0099(19) 0.0143(18)
    C8 0.059(2) 0.0432(19) 0.061(2) 0.0028(18) -0.0053(19) 0.0095(17)
    C9 0.049(2) 0.0442(18) 0.050(2) -0.0004(17) -0.0018(16) 0.0050(15)
    C10 0.048(2) 0.0449(19) 0.057(2) -0.0007(17) -0.0079(17) 0.0057(15)
    C11 0.046(2) 0.0399(18) 0.0392(18) -0.0007(15) -0.0039(15) 0.0024(14)
    C12 0.0452(18) 0.0470(19) 0.0415(19) 0.0053(16) -0.0012(15) 0.0054(14)
    C13 0.082(3) 0.061(2) 0.093(3) 0.006(2) -0.027(3) -0.021(2)
    C14 0.052(2) 0.060(2) 0.129(4) -0.003(2) -0.016(2) 0.033(2)
    C15 0.061(2) 0.066(2) 0.085(3) 0.015(2) 0.009(2) 0.004(2)
    C16 0.0445(19) 0.053(2) 0.060(2) -0.0052(17) -0.0041(18) 0.0100(17)
    C17 0.066(2) 0.058(2) 0.064(2) -0.006(2) 0.0036(19) 0.0054(19)
    C18 0.073(3) 0.057(2) 0.083(3) -0.011(2) -0.002(3) 0.001(2)
    C19 0.064(3) 0.064(3) 0.095(3) -0.017(2) -0.004(2) 0.022(2)
    C20 0.051(2) 0.083(3) 0.076(3) -0.012(2) 0.007(2) 0.019(2)
    C21 0.0457(19) 0.059(2) 0.065(2) -0.0004(19) 0.0006(19) 0.0023(19)
_geom_special_details
;
All e.s.d.'s (except the e.s.d. in the dihedral angle between two l.s. planes)
are estimated using the full covariance matrix. The cell e.s.d.'s are taken
into account individually in the estimation of e.s.d.'s in distances, angles
and torsion angles; correlations between e.s.d.'s in cell parameters are only
used when they are defined by crystal symmetry. An approximate (isotropic)
treatment of cell e.s.d.'s is used for estimating e.s.d.'s involving l.s.
planes.
;
loop_
    _geom_bond_atom_site_label_1
    _geom_bond_atom_site_label_2
    _geom_bond_site_symmetry_2
    _geom_bond_distance
    _geom_bond_publ_flag
    O1 C1 . 1.363(4) ?
    O1 C12 . 1.451(3) ?
    O2 C1 . 1.203(4) ?
    O3 C21 . 1.366(4) ?
    O3 H3A . 0.8200 ?
    N1 C9 . 1.299(4) ?
    N1 C16 . 1.411(4) ?
    C1 C2 . 1.507(5) ?
    C2 C13 . 1.517(4) ?
    C2 C3 . 1.521(4) ?
    C2 H2A . 0.9800 ?
    C3 C4 . 1.506(4) ?
    C3 C12 . 1.526(4) ?
    C3 H3B . 0.9800 ?
    C4 C5 . 1.527(4) ?
    C4 H4A . 0.9700 ?
    C4 H4B . 0.9700 ?
    C5 C6 . 1.566(4) ?
    C5 H5A . 0.9700 ?
    C5 H5B . 0.9700 ?
    C6 C7 . 1.486(4) ?
    C6 C11 . 1.520(4) ?
    C6 C15 . 1.561(5) ?
    C7 C8 . 1.317(4) ?
    C7 H7A . 0.9300 ?
    C8 C9 . 1.457(5) ?
    C8 H8A . 0.9300 ?
    C9 C10 . 1.484(4) ?
    C10 C11 . 1.348(4) ?
    C10 C14 . 1.500(5) ?
    C11 C12 . 1.506(4) ?
    C12 H12A . 0.9800 ?
    C13 H13A . 0.9600 ?
    C13 H13B . 0.9600 ?
    C13 H13C . 0.9600 ?
    C14 H14A . 0.9600 ?
    C14 H14B . 0.9600 ?
    C14 H14C . 0.9600 ?
    C15 H15A . 0.9600 ?
    C15 H15B . 0.9600 ?
    C15 H15C . 0.9600 ?
    C16 C21 . 1.388(5) ?
    C16 C17 . 1.389(5) ?
    C17 C18 . 1.382(5) ?
    C17 H17A . 0.9300 ?
    C18 C19 . 1.372(5) ?
    C18 H18A . 0.9300 ?
    C19 C20 . 1.375(5) ?
    C19 H19A . 0.9300 ?
    C20 C21 . 1.368(5) ?
    C20 H20A . 0.9300 ?
loop_
    _geom_angle_atom_site_label_1
    _geom_angle_atom_site_label_2
    _geom_angle_atom_site_label_3
    _geom_angle_site_symmetry_1
    _geom_angle_site_symmetry_3
    _geom_angle
    _geom_angle_publ_flag
    C1 O1 C12 . . 108.1(2) ?
    C21 O3 H3A . . 109.5 ?
    C9 N1 C16 . . 121.4(3) ?
    O2 C1 O1 . . 120.4(3) ?
    O2 C1 C2 . . 128.9(3) ?
    O1 C1 C2 . . 110.7(3) ?
    C1 C2 C13 . . 112.3(3) ?
    C1 C2 C3 . . 101.8(3) ?
    C13 C2 C3 . . 117.4(3) ?
    C1 C2 H2A . . 108.3 ?
    C13 C2 H2A . . 108.3 ?
    C3 C2 H2A . . 108.3 ?
    C4 C3 C2 . . 121.0(3) ?
    C4 C3 C12 . . 109.7(3) ?
    C2 C3 C12 . . 101.0(2) ?
    C4 C3 H3B . . 108.2 ?
    C2 C3 H3B . . 108.2 ?
    C12 C3 H3B . . 108.2 ?
    C3 C4 C5 . . 108.8(3) ?
    C3 C4 H4A . . 109.9 ?
    C5 C4 H4A . . 109.9 ?
    C3 C4 H4B . . 109.9 ?
    C5 C4 H4B . . 109.9 ?
    H4A C4 H4B . . 108.3 ?
    C4 C5 C6 . . 115.0(3) ?
    C4 C5 H5A . . 108.5 ?
    C6 C5 H5A . . 108.5 ?
    C4 C5 H5B . . 108.5 ?
    C6 C5 H5B . . 108.5 ?
    H5A C5 H5B . . 107.5 ?
    C7 C6 C11 . . 112.6(3) ?
    C7 C6 C15 . . 106.4(3) ?
    C11 C6 C15 . . 111.7(3) ?
    C7 C6 C5 . . 107.1(3) ?
    C11 C6 C5 . . 109.8(3) ?
    C15 C6 C5 . . 109.1(3) ?
    C8 C7 C6 . . 124.0(3) ?
    C8 C7 H7A . . 118.0 ?
    C6 C7 H7A . . 118.0 ?
    C7 C8 C9 . . 122.1(3) ?
    C7 C8 H8A . . 118.9 ?
    C9 C8 H8A . . 118.9 ?
    N1 C9 C8 . . 124.5(3) ?
    N1 C9 C10 . . 117.6(3) ?
    C8 C9 C10 . . 117.8(3) ?
    C11 C10 C9 . . 119.2(3) ?
    C11 C10 C14 . . 125.5(3) ?
    C9 C10 C14 . . 115.3(3) ?
    C10 C11 C12 . . 127.4(3) ?
    C10 C11 C6 . . 124.1(3) ?
    C12 C11 C6 . . 108.4(3) ?
    O1 C12 C11 . . 118.7(3) ?
    O1 C12 C3 . . 104.2(2) ?
    C11 C12 C3 . . 110.7(2) ?
    O1 C12 H12A . . 107.6 ?
    C11 C12 H12A . . 107.6 ?
    C3 C12 H12A . . 107.6 ?
    C2 C13 H13A . . 109.5 ?
    C2 C13 H13B . . 109.5 ?
    H13A C13 H13B . . 109.5 ?
    C2 C13 H13C . . 109.5 ?
    H13A C13 H13C . . 109.5 ?
    H13B C13 H13C . . 109.5 ?
    C10 C14 H14A . . 109.5 ?
    C10 C14 H14B . . 109.5 ?
    H14A C14 H14B . . 109.5 ?
    C10 C14 H14C . . 109.5 ?
    H14A C14 H14C . . 109.5 ?
    H14B C14 H14C . . 109.5 ?
    C6 C15 H15A . . 109.5 ?
    C6 C15 H15B . . 109.5 ?
    H15A C15 H15B . . 109.5 ?
    C6 C15 H15C . . 109.5 ?
    H15A C15 H15C . . 109.5 ?
    H15B C15 H15C . . 109.5 ?
    C21 C16 C17 . . 118.2(3) ?
    C21 C16 N1 . . 118.1(3) ?
    C17 C16 N1 . . 123.4(3) ?
    C18 C17 C16 . . 120.5(4) ?
    C18 C17 H17A . . 119.7 ?
    C16 C17 H17A . . 119.7 ?
    C19 C18 C17 . . 119.8(4) ?
    C19 C18 H18A . . 120.1 ?
    C17 C18 H18A . . 120.1 ?
    C18 C19 C20 . . 120.4(4) ?
    C18 C19 H19A . . 119.8 ?
    C20 C19 H19A . . 119.8 ?
    C21 C20 C19 . . 119.6(3) ?
    C21 C20 H20A . . 120.2 ?
    C19 C20 H20A . . 120.2 ?
    O3 C21 C20 . . 118.3(3) ?
    O3 C21 C16 . . 120.4(3) ?
    C20 C21 C16 . . 121.3(3) ?
loop_
    _geom_torsion_atom_site_label_1
    _geom_torsion_atom_site_label_2
    _geom_torsion_atom_site_label_3
    _geom_torsion_atom_site_label_4
    _geom_torsion_site_symmetry_1
    _geom_torsion_site_symmetry_2
    _geom_torsion_site_symmetry_3
    _geom_torsion_site_symmetry_4
    _geom_torsion
    _geom_torsion_publ_flag
    C12 O1 C1 O2 . . . . 175.7(3) ?
    C12 O1 C1 C2 . . . . -5.8(3) ?
    O2 C1 C2 C13 . . . . 34.0(5) ?
    O1 C1 C2 C13 . . . . -144.4(3) ?
    O2 C1 C2 C3 . . . . 160.4(3) ?
    O1 C1 C2 C3 . . . . -18.0(3) ?
    C1 C2 C3 C4 . . . . 153.7(3) ?
    C13 C2 C3 C4 . . . . -83.3(4) ?
    C1 C2 C3 C12 . . . . 32.6(3) ?
    C13 C2 C3 C12 . . . . 155.6(3) ?
    C2 C3 C4 C5 . . . . -173.5(3) ?
    C12 C3 C4 C5 . . . . -56.6(3) ?
    C3 C4 C5 C6 . . . . 51.6(4) ?
    C4 C5 C6 C7 . . . . -173.9(3) ?
    C4 C5 C6 C11 . . . . -51.4(4) ?
    C4 C5 C6 C15 . . . . 71.3(4) ?
    C11 C6 C7 C8 . . . . 4.8(5) ?
    C15 C6 C7 C8 . . . . -117.8(4) ?
    C5 C6 C7 C8 . . . . 125.6(4) ?
    C6 C7 C8 C9 . . . . -3.2(6) ?
    C16 N1 C9 C8 . . . . -9.8(5) ?
    C16 N1 C9 C10 . . . . 173.1(3) ?
    C7 C8 C9 N1 . . . . -178.5(4) ?
    C7 C8 C9 C10 . . . . -1.4(5) ?
    N1 C9 C10 C11 . . . . -178.8(3) ?
    C8 C9 C10 C11 . . . . 3.9(5) ?
    N1 C9 C10 C14 . . . . 1.7(5) ?
    C8 C9 C10 C14 . . . . -175.6(3) ?
    C9 C10 C11 C12 . . . . -177.6(3) ?
    C14 C10 C11 C12 . . . . 1.9(6) ?
    C9 C10 C11 C6 . . . . -2.0(5) ?
    C14 C10 C11 C6 . . . . 177.4(3) ?
    C7 C6 C11 C10 . . . . -2.1(5) ?
    C15 C6 C11 C10 . . . . 117.5(4) ?
    C5 C6 C11 C10 . . . . -121.3(3) ?
    C7 C6 C11 C12 . . . . 174.2(3) ?
    C15 C6 C11 C12 . . . . -66.2(3) ?
    C5 C6 C11 C12 . . . . 54.9(3) ?
    C1 O1 C12 C11 . . . . 151.1(3) ?
    C1 O1 C12 C3 . . . . 27.3(3) ?
    C10 C11 C12 O1 . . . . -8.0(5) ?
    C6 C11 C12 O1 . . . . 175.9(3) ?
    C10 C11 C12 C3 . . . . 112.5(4) ?
    C6 C11 C12 C3 . . . . -63.6(3) ?
    C4 C3 C12 O1 . . . . -166.0(2) ?
    C2 C3 C12 O1 . . . . -37.2(3) ?
    C4 C3 C12 C11 . . . . 65.3(3) ?
    C2 C3 C12 C11 . . . . -165.9(3) ?
    C9 N1 C16 C21 . . . . 126.8(4) ?
    C9 N1 C16 C17 . . . . -60.1(5) ?
    C21 C16 C17 C18 . . . . -0.4(5) ?
    N1 C16 C17 C18 . . . . -173.5(3) ?
    C16 C17 C18 C19 . . . . -0.9(6) ?
    C17 C18 C19 C20 . . . . 1.0(6) ?
    C18 C19 C20 C21 . . . . 0.1(6) ?
    C19 C20 C21 O3 . . . . 178.7(4) ?
    C19 C20 C21 C16 . . . . -1.4(6) ?
    C17 C16 C21 O3 . . . . -178.6(3) ?
    N1 C16 C21 O3 . . . . -5.1(5) ?
    C17 C16 C21 C20 . . . . 1.5(5) ?
    N1 C16 C21 C20 . . . . 175.0(3) ?
loop_
    _geom_hbond_atom_site_label_D
    _geom_hbond_atom_site_label_H
    _geom_hbond_atom_site_label_A
    _geom_hbond_site_symmetry_A
    _geom_hbond_distance_DH
    _geom_hbond_distance_HA
    _geom_hbond_distance_DA
    _geom_hbond_angle_DHA
    O3 H3A N1 . 0.82 2.28 2.747(4) 116
