# Supplementary material for: 8-[(2-Hy­droxy­phen­yl)imino]-3,5a,9-trimethyl-3a,4,5,5a,8,9b-hexa­hydro­naphtho­[1,2-b]furan-2(3H)-one
Source: Acta Crystallogr Sect E Struct Rep Online. 2012 Jun 20;68(Pt 7):o2158. doi: 10.1107/S1600536812027146 (PMC3393965; doi:10.1107/S1600536812027146)
Supplement: Supplementary file 2 [file e-68-o2158-Isup2.hkl]

# 
# h,k,l, Fc-squared, Fo-squared, sigma(Fo-squared) and status flag 
# 
data_I
_shelx_title ' A in P2(1)2(1)2(1)' 
_shelx_refln_list_code          4 
_shelx_F_calc_maximum      145.16 
_exptl_crystal_F_000       720.00 
_reflns_d_resolution_high  0.8259 
 
loop_ 
 _symmetry_equiv_pos_as_xyz 
 'x, y, z' 
 '-x+1/2, -y, z+1/2' 
 '-x, y+1/2, -z+1/2' 
 'x+1/2, -y+1/2, -z' 
 
_cell_length_a     8.6000 
_cell_length_b    10.7458 
_cell_length_c    19.7287 
_cell_angle_alpha  90.000 
_cell_angle_beta   90.000 
_cell_angle_gamma  90.000 
 
_shelx_F_squared_multiplier     1.000 
 
loop_ 
 _refln_index_h 
 _refln_index_k 
 _refln_index_l 
 _refln_F_squared_calc 
 _refln_F_squared_meas 
 _refln_F_squared_sigma 
 _refln_observed_status 
   2   0   0     8828.30     9323.54    115.25 o 
   4   0   0       68.70       77.90     12.14 o 
   6   0   0      714.98      732.10     36.72 o 
   8   0   0       12.25        3.85      8.59 o 
  10   0   0       56.24       57.76     30.55 o 
   1   1   0     1749.89     1706.75     11.16 o 
   2   1   0     1967.27     2092.30     23.42 o 
   3   1   0       85.18      106.31      8.00 o 
   4   1   0       39.60       35.32      7.10 o 
   5   1   0      165.30      133.96     12.00 o 
   6   1   0      489.78      500.50     25.14 o 
   7   1   0        0.56       -2.42      3.51 o 
   8   1   0        7.51        9.75      3.74 o 
   9   1   0       12.15       24.54      6.24 o 
  10   1   0       14.07       18.90      5.34 o 
   0   2   0      841.33      799.64     16.60 o 
   1   2   0      559.71      548.69      5.25 o 
   2   2   0      637.18      580.55      7.75 o 
   3   2   0      681.08      663.82     12.15 o 
   4   2   0      727.12      727.73     14.19 o 
   5   2   0       12.19       17.03      3.45 o 
   6   2   0      720.66      673.10     19.16 o 
   7   2   0      240.47      251.58     12.82 o 
   8   2   0       20.50        9.72      5.00 o 
   9   2   0        7.94       14.64      7.21 o 
  10   2   0        1.03        2.89      6.73 o 
   1   3   0      201.40      176.96      9.05 o 
   2   3   0      377.96      355.48      7.75 o 
   3   3   0       30.09       27.33      2.50 o 
   4   3   0       12.89       14.44      2.61 o 
   5   3   0       27.29       26.96      4.14 o 
   6   3   0      259.97      242.40      9.93 o 
   7   3   0       26.31       27.24      6.56 o 
   8   3   0      137.11      116.31     15.55 o 
   9   3   0       38.53       51.23     13.48 o 
  10   3   0       14.59       36.38     10.83 o 
   0   4   0      462.24      450.08     35.28 o 
   1   4   0      175.55      162.39      5.83 o 
   2   4   0       27.23       34.38      5.02 o 
   3   4   0        1.77       10.98      2.26 o 
   4   4   0      636.12      718.20     12.43 o 
   5   4   0       63.61       63.34      4.91 o 
   6   4   0        8.65        6.28      3.37 o 
   7   4   0        0.10        4.33      7.01 o 
   8   4   0      340.63      351.98     26.50 o 
   9   4   0        6.95       14.45      8.34 o 
   1   5   0        4.02        4.14      2.18 o 
   2   5   0       23.28       16.02      4.09 o 
   3   5   0      123.26      149.67     12.73 o 
   4   5   0      591.95      548.02     18.28 o 
   5   5   0      144.33      137.43     11.79 o 
   6   5   0        2.81        3.33      6.35 o 
   7   5   0       69.72       84.55     28.28 o 
   8   5   0        0.00        9.82      7.02 o 
   9   5   0       28.96       39.55     12.38 o 
   0   6   0      741.20      811.09     22.09 o 
   1   6   0      117.29       98.70      6.87 o 
   2   6   0      558.08      563.07     13.63 o 
   3   6   0       77.89       98.71      9.57 o 
   4   6   0        9.43       13.08      4.63 o 
   5   6   0       17.96       14.03      6.07 o 
   6   6   0       37.97       31.22     14.83 o 
   7   6   0        1.83       -7.56      5.04 o 
   8   6   0        9.42       48.94     19.92 o 
   9   6   0        9.49        8.24      9.44 o 
   1   7   0       39.47       45.25      5.20 o 
   2   7   0       79.32       76.06      5.53 o 
   3   7   0        0.03        3.80      3.42 o 
   4   7   0      174.35      160.95     13.45 o 
   5   7   0        2.17        7.89      6.40 o 
   6   7   0       11.34        7.78      5.89 o 
   7   7   0       36.45       37.47     12.43 o 
   8   7   0       28.88       18.15     15.83 o 
   0   8   0     1065.29     1011.91     28.54 o 
   1   8   0       32.22       25.51      4.65 o 
   2   8   0      336.18      357.72     22.41 o 
   3   8   0      238.49      229.55     16.25 o 
   4   8   0      308.13      292.54     19.70 o 
   5   8   0       36.82       44.94      9.10 o 
   6   8   0       51.45       54.17     10.20 o 
   7   8   0       29.67       23.15     17.24 o 
   8   8   0        2.44        1.77      9.62 o 
   1   9   0        2.02        5.94      5.22 o 
   2   9   0      226.20      225.91     22.45 o 
   3   9   0       13.33       12.66      8.90 o 
   4   9   0        0.27       -5.59      4.38 o 
   5   9   0        3.58        1.74      6.66 o 
   6   9   0        6.50       19.33      8.35 o 
   7   9   0       40.43       64.03     13.52 o 
   0  10   0        6.25       19.42     12.64 o 
   1  10   0      248.32      245.38     16.37 o 
   2  10   0        0.37       -1.36      6.08 o 
   3  10   0      119.72      124.28     18.98 o 
   4  10   0        3.76        1.24      4.87 o 
   5  10   0       16.16       17.75      7.09 o 
   6  10   0        9.06       23.92      8.09 o 
   1  11   0        5.30       -1.22      7.44 o 
   2  11   0        7.34        9.55      7.88 o 
   3  11   0        8.02        5.13      6.35 o 
   4  11   0       15.09       15.03      7.25 o 
   5  11   0        1.81        6.13      7.57 o 
   0  12   0        8.54       35.90     14.78 o 
   1  12   0        4.39       13.69      8.43 o 
   2  12   0        0.41       11.03      8.06 o 
   3  12   0        2.71        2.87     16.52 o 
   4  12   0        0.26       -2.46      5.80 o 
   1   0   1        1.65       -1.05      1.08 o 
   2   0   1      109.32       81.93      8.30 o 
   3   0   1      601.61      529.83     15.54 o 
   4   0   1     1098.71     1055.58     25.52 o 
   5   0   1        0.13        4.86      4.72 o 
   6   0   1       25.04       13.54      9.60 o 
   7   0   1        3.67        4.33      4.89 o 
   8   0   1       17.21       16.71      4.73 o 
   9   0   1       16.00       21.83      4.71 o 
  10   0   1        6.72       11.57      6.66 o 
   0   1   1      267.64      266.25      4.09 o 
   1   1   1     5992.54     6061.54     26.72 o 
   2   1   1     5161.92     5097.26     29.09 o 
   3   1   1       40.22       47.50      3.32 o 
   4   1   1      236.18      226.72      6.66 o 
   5   1   1      165.49      167.53      7.20 o 
   6   1   1       63.25       70.30      5.57 o 
   7   1   1      144.58      139.49      8.23 o 
   8   1   1       49.67       55.17      5.30 o 
   9   1   1       19.96       16.96      3.98 o 
  10   1   1        1.31        4.34      4.25 o 
   0   2   1      376.00      383.94      8.24 o 
   1   2   1      362.28      357.29      5.17 o 
   2   2   1      866.56      835.24      6.64 o 
   3   2   1      899.15      915.75     10.52 o 
   4   2   1      134.68      148.57      5.27 o 
   5   2   1       47.22       49.00      3.91 o 
   6   2   1      134.60      125.76      6.47 o 
   7   2   1        0.96        1.09      2.14 o 
   8   2   1        0.97       -0.65      2.82 o 
   9   2   1       24.47       19.31      5.32 o 
  10   2   1        0.01       11.16      7.65 o 
   0   3   1      620.50      596.37      9.72 o 
   1   3   1      561.48      541.10      5.30 o 
   2   3   1      568.36      561.42      8.00 o 
   3   3   1      478.19      527.09      5.87 o 
   4   3   1      264.66      247.38      5.55 o 
   5   3   1      408.04      405.87      7.76 o 
   6   3   1       45.30       55.85      5.59 o 
   7   3   1       36.57       31.65      3.90 o 
   8   3   1       42.31       42.88      6.93 o 
   9   3   1       26.36       32.00      9.22 o 
  10   3   1        0.37        4.09      4.56 o 
   0   4   1     1264.60     1234.07     16.38 o 
   1   4   1      292.66      297.07      5.28 o 
   2   4   1      194.35      182.90      5.08 o 
   3   4   1      158.54      142.77      5.24 o 
   4   4   1      147.82      141.04      4.29 o 
   5   4   1       98.73       99.49      4.13 o 
   6   4   1      307.23      289.20      9.37 o 
   7   4   1       13.66       22.90      7.89 o 
   8   4   1       40.23       45.53      7.59 o 
   9   4   1       39.13       58.82     11.94 o 
   0   5   1     2272.57     2524.40     27.08 o 
   1   5   1      853.67      892.80     10.35 o 
   2   5   1      372.68      380.03      8.64 o 
   3   5   1       44.96       45.69      3.28 o 
   4   5   1      655.25      678.60     11.41 o 
   5   5   1       38.22       32.63      4.76 o 
   6   5   1       19.19       10.50      4.86 o 
   7   5   1      142.68      122.52     11.31 o 
   8   5   1      122.96      134.58     12.62 o 
   9   5   1       31.14       37.39      8.31 o 
   0   6   1        4.49        5.99      2.68 o 
   1   6   1       15.67       17.90      2.41 o 
   2   6   1       87.11       85.10      4.45 o 
   3   6   1       37.84       41.78      4.65 o 
   4   6   1      389.29      407.01     11.91 o 
   5   6   1      104.25      114.00      9.71 o 
   6   6   1      133.75      128.88     11.76 o 
   7   6   1       37.13       51.32      8.58 o 
   8   6   1       11.43       18.09      6.04 o 
   9   6   1       29.22       35.67      7.99 o 
   0   7   1       25.70       28.03      4.47 o 
   1   7   1      220.16      216.38      6.43 o 
   2   7   1      108.73      113.42      5.96 o 
   3   7   1       19.04       19.59      3.81 o 
   4   7   1      345.97      339.49     12.37 o 
   5   7   1      276.76      277.03     12.55 o 
   6   7   1       33.04       26.57      5.36 o 
   7   7   1       18.71       20.38      7.09 o 
   8   7   1        3.45        0.49      6.35 o 
   0   8   1        0.36       -1.33      3.10 o 
   1   8   1      246.38      237.72      7.42 o 
   2   8   1       49.04       50.84      5.47 o 
   3   8   1       22.66       23.39      4.36 o 
   4   8   1      288.23      281.67     12.65 o 
   5   8   1       54.19       48.64      6.35 o 
   6   8   1       35.79       27.80      5.74 o 
   7   8   1       19.28       13.78      7.14 o 
   8   8   1        1.09        7.14      6.56 o 
   0   9   1        2.44        3.00      3.79 o 
   1   9   1       66.69       76.21      6.76 o 
   2   9   1      676.59      657.54     16.20 o 
   3   9   1      191.04      181.05     15.45 o 
   4   9   1      110.56      109.54      8.81 o 
   5   9   1       22.84       22.00      5.11 o 
   6   9   1       10.59       -3.15      4.88 o 
   7   9   1        5.79        5.12      4.79 o 
   0  10   1       23.87       36.38     10.42 o 
   1  10   1      135.65      132.48      9.09 o 
   2  10   1       70.78       61.11      7.43 o 
   3  10   1       30.93       23.16      5.16 o 
   4  10   1       42.31       48.09      6.51 o 
   5  10   1        0.80        5.91      4.57 o 
   6  10   1       19.93       36.52      6.76 o 
   0  11   1       85.57       79.91     14.99 o 
   1  11   1        7.48        8.00      5.49 o 
   2  11   1       17.12       17.86      5.79 o 
   3  11   1        7.70        6.36      4.30 o 
   4  11   1        9.88        5.67      5.41 o 
   5  11   1        1.23        1.54      5.76 o 
   0  12   1        2.53       -9.53      7.96 o 
   1  12   1        0.05        0.81      5.05 o 
   2  12   1        4.63       12.54      6.07 o 
   3  12   1        2.36        0.36      5.67 o 
   4  12   1        8.95       16.71      5.11 o 
   0  13   1        4.33        7.19      8.68 o 
   0   0   2      158.12      168.84      7.50 o 
   1   0   2     5375.28     5529.46     36.06 o 
   2   0   2      819.15      818.46     13.57 o 
   3   0   2       73.09       62.53      9.96 o 
   4   0   2      876.81      812.66     22.20 o 
   5   0   2     1416.80     1427.93     26.89 o 
   6   0   2       79.70       74.55      8.36 o 
   7   0   2     1192.10     1144.98     27.16 o 
   8   0   2        1.41       -0.90      4.02 o 
   9   0   2       23.08       24.34      9.86 o 
  10   0   2        0.45        4.77      6.06 o 
   0   1   2     2002.30     2002.19     13.94 o 
   1   1   2     3008.96     2968.81     15.93 o 
   2   1   2     6608.67     6553.17     35.66 o 
   3   1   2       89.67      107.32      4.48 o 
   4   1   2     1592.49     1546.96     17.67 o 
   5   1   2      490.14      494.25     10.82 o 
   6   1   2      130.02      126.78      7.14 o 
   7   1   2        8.96        9.43      3.25 o 
   8   1   2        0.50        1.53      2.46 o 
   9   1   2       27.33       26.61      3.83 o 
  10   1   2        2.56        2.06      4.92 o 
   0   2   2      116.93      117.41      3.48 o 
   1   2   2      766.14      722.47      5.01 o 
   2   2   2      430.90      398.80      5.22 o 
   3   2   2       14.07       19.26      2.20 o 
   4   2   2       60.93       70.14      4.81 o 
   5   2   2       30.90       32.90      3.32 o 
   6   2   2      137.83      147.22      7.00 o 
   7   2   2      229.97      223.08      9.13 o 
   8   2   2       96.03       93.08      6.76 o 
   9   2   2        8.54        8.28      6.73 o 
  10   2   2        5.01        4.30      8.31 o 
   0   3   2      121.69      107.27      4.66 o 
   1   3   2      575.22      541.07      6.00 o 
   2   3   2      300.76      293.80      6.75 o 
   3   3   2      655.94      699.65      8.08 o 
   4   3   2       79.72       83.60      4.38 o 
   5   3   2       55.58       58.30      3.71 o 
   6   3   2       38.53       37.17      3.68 o 
   7   3   2      205.97      203.92      9.53 o 
   8   3   2      109.66      123.40     11.21 o 
   9   3   2        8.55       -7.24      6.11 o 
  10   3   2        0.86        6.76      5.65 o 
   0   4   2      577.92      575.71     11.06 o 
   1   4   2     1042.80     1056.45     10.40 o 
   2   4   2     2163.73     2187.60     18.98 o 
   3   4   2     1502.34     1565.67     16.65 o 
   4   4   2      498.42      527.49      7.61 o 
   5   4   2       70.88       75.03      3.66 o 
   6   4   2       27.87       28.14      4.19 o 
   7   4   2       68.12       71.21      8.45 o 
   8   4   2       77.35       98.01     10.63 o 
   9   4   2        8.86       12.19      5.85 o 
   0   5   2      125.79      143.72      6.97 o 
   1   5   2      391.32      456.68     11.44 o 
   2   5   2      362.86      366.11      9.87 o 
   3   5   2       37.34       38.68      3.39 o 
   4   5   2      203.36      197.37      7.64 o 
   5   5   2      103.84      102.68      6.19 o 
   6   5   2       15.19       22.57      5.43 o 
   7   5   2       60.73       72.25      8.85 o 
   8   5   2       30.25       35.71      6.91 o 
   9   5   2       15.74        8.38      6.13 o 
   0   6   2      290.24      269.14      9.22 o 
   1   6   2       51.01       53.32      3.48 o 
   2   6   2       60.32       57.26      4.85 o 
   3   6   2        2.55        3.90      2.61 o 
   4   6   2       33.45       33.78      4.58 o 
   5   6   2       47.66       48.14      5.65 o 
   6   6   2       35.48       37.62      7.09 o 
   7   6   2       65.71       72.73      9.73 o 
   8   6   2       42.79       45.00      8.54 o 
   9   6   2        1.33       -9.10      6.20 o 
   0   7   2        1.08        5.70      3.00 o 
   1   7   2      100.44       97.29      7.00 o 
   2   7   2       98.52       99.10      4.52 o 
   3   7   2      140.83      145.48      8.54 o 
   4   7   2      118.05      112.53      8.09 o 
   5   7   2       10.33        9.50      4.67 o 
   6   7   2       59.72       59.77      6.85 o 
   7   7   2       58.45       65.69      9.94 o 
   8   7   2        7.14       11.50      7.02 o 
   0   8   2       28.66       40.22      5.45 o 
   1   8   2       15.32       13.57      2.74 o 
   2   8   2      115.58      114.67      7.70 o 
   3   8   2       23.02       27.50      4.78 o 
   4   8   2      276.47      256.18     12.03 o 
   5   8   2      148.72      156.27     10.45 o 
   6   8   2        9.70        9.05      4.43 o 
   7   8   2       54.56       54.00      9.80 o 
   8   8   2       10.53        8.62      6.27 o 
   0   9   2      744.02      754.69     18.94 o 
   1   9   2      103.86      110.39      8.00 o 
   2   9   2      210.98      227.65     11.15 o 
   3   9   2      121.96      121.88      8.99 o 
   4   9   2       20.82       16.17      4.45 o 
   5   9   2       55.21       53.91      6.86 o 
   6   9   2       18.27       14.69      5.21 o 
   7   9   2        1.50        2.51      5.51 o 
   0  10   2      342.45      306.56     24.36 o 
   1  10   2        7.97       17.29      5.00 o 
   2  10   2       52.14       60.00      6.79 o 
   3  10   2       45.64       38.02      5.87 o 
   4  10   2       71.17       69.71      7.65 o 
   5  10   2        3.52        4.69      4.47 o 
   6  10   2        7.49       10.80      4.97 o 
   0  11   2        5.73        9.14      8.08 o 
   1  11   2        0.39        8.78      5.45 o 
   2  11   2       22.57       12.60      5.18 o 
   3  11   2        6.25        1.42      4.14 o 
   4  11   2        0.38       -1.22      4.00 o 
   5  11   2        4.32        7.63      4.50 o 
   0  12   2       12.39       18.59      8.78 o 
   1  12   2        5.42       19.29      6.12 o 
   2  12   2        1.98        0.16      5.18 o 
   3  12   2        6.64        4.83      5.40 o 
   1   0   3    10018.39     9682.79     53.49 o 
   2   0   3      179.89      168.07      4.99 o 
   3   0   3     2493.09     2341.87     24.21 o 
   4   0   3      329.42      310.48     11.30 o 
   5   0   3        0.11       -0.80      2.84 o 
   6   0   3      187.57      176.36      9.94 o 
   7   0   3      587.15      539.88     16.21 o 
   8   0   3       24.20       33.35      5.62 o 
   9   0   3       46.57       53.60      8.80 o 
  10   0   3        0.40        5.77      6.74 o 
   0   1   3    12344.24    12495.22     75.50 o 
   1   1   3     7547.91     7482.33     31.57 o 
   2   1   3     3051.33     3146.01     20.30 o 
   3   1   3      142.12      146.26      4.94 o 
   4   1   3      411.87      412.88      8.31 o 
   5   1   3      151.91      163.29      7.37 o 
   6   1   3      166.97      186.67      7.86 o 
   7   1   3       72.60       83.81      6.50 o 
   8   1   3      114.49      105.83      7.18 o 
   9   1   3       31.98       36.57      4.55 o 
  10   1   3        0.74        7.94      5.75 o 
   0   2   3     3676.05     3634.26     24.41 o 
   1   2   3     1459.18     1362.96      9.09 o 
   2   2   3      118.79      117.63      3.29 o 
   3   2   3      204.11      237.19      5.61 o 
   4   2   3      367.66      360.57      7.75 o 
   5   2   3      235.56      234.73      7.28 o 
   6   2   3       85.84       99.93      5.98 o 
   7   2   3       12.15        9.65      2.81 o 
   8   2   3       48.95       41.44      4.78 o 
   9   2   3        0.35       -1.29      5.57 o 
  10   2   3        0.85       12.25      5.21 o 
   0   3   3     3192.09     3181.69     24.03 o 
   1   3   3       47.37       46.50      2.23 o 
   2   3   3      494.55      495.40      5.33 o 
   3   3   3      819.79      855.58      9.35 o 
   4   3   3       75.70       80.80      4.29 o 
   5   3   3       48.57       63.29      4.46 o 
   6   3   3      215.17      214.87      7.89 o 
   7   3   3      102.93      106.39      6.65 o 
   8   3   3       15.17       15.22      4.11 o 
   9   3   3       43.00       37.78      9.60 o 
  10   3   3       31.65       30.72     11.82 o 
   0   4   3      292.35      285.02      8.05 o 
   1   4   3     1090.74     1149.28     13.59 o 
   2   4   3       43.62       41.33      3.29 o 
   3   4   3      411.54      452.61      8.94 o 
   4   4   3      924.09      935.83     17.86 o 
   5   4   3       87.28       90.12      4.43 o 
   6   4   3       53.21       51.68      4.96 o 
   7   4   3       74.01       82.53      9.71 o 
   8   4   3        2.14       -3.81      6.49 o 
   9   4   3       19.88       14.93      6.17 o 
   0   5   3      648.64      702.49     13.63 o 
   1   5   3     1222.87     1279.26     11.77 o 
   2   5   3     1220.51     1251.77     15.14 o 
   3   5   3       60.19       61.40      4.37 o 
   4   5   3      365.02      365.58      9.14 o 
   5   5   3       37.19       41.91      3.87 o 
   6   5   3       19.33       24.30      6.65 o 
   7   5   3       66.36       70.05     15.54 o 
   8   5   3       37.93       54.28      9.27 o 
   9   5   3       56.43       76.52     12.84 o 
   0   6   3      204.11      205.09      8.40 o 
   1   6   3      128.08      129.61      4.55 o 
   2   6   3       59.46       57.71      4.37 o 
   3   6   3      118.87      115.29      5.91 o 
   4   6   3       60.67       62.38      4.96 o 
   5   6   3      210.94      210.18     10.62 o 
   6   6   3      111.21      116.29     11.16 o 
   7   6   3        1.34        8.42      4.83 o 
   8   6   3       23.70       18.65      6.21 o 
   9   6   3        5.74        9.60      6.25 o 
   0   7   3        4.27        3.40      2.62 o 
   1   7   3       74.96       63.70      3.73 o 
   2   7   3       31.80       32.75      3.00 o 
   3   7   3       50.62       49.16      5.26 o 
   4   7   3       74.05       75.54      6.75 o 
   5   7   3       64.08       66.22      6.83 o 
   6   7   3      109.47      111.96      9.09 o 
   7   7   3        5.67       -1.00      5.40 o 
   8   7   3       10.12       12.36      6.97 o 
   0   8   3      385.75      361.52     12.39 o 
   1   8   3       37.16       30.19      3.32 o 
   2   8   3        3.95        7.81      3.29 o 
   3   8   3       48.96       48.57      5.78 o 
   4   8   3      173.89      178.60     10.55 o 
   5   8   3       76.95       72.98      8.57 o 
   6   8   3      133.71      166.89     11.60 o 
   7   8   3       12.69       17.06      8.51 o 
   8   8   3        3.43       14.99      7.01 o 
   0   9   3      356.91      351.94     16.87 o 
   1   9   3      186.51      177.33      9.61 o 
   2   9   3       20.48       22.80      4.58 o 
   3   9   3      115.00      110.95      8.53 o 
   4   9   3       63.10       57.81      6.89 o 
   5   9   3       44.63       46.84      6.82 o 
   6   9   3       13.31        8.87      6.70 o 
   7   9   3       11.48       18.41      7.70 o 
   0  10   3      123.54      107.27     15.66 o 
   1  10   3       42.04       41.93      7.40 o 
   2  10   3       30.52       33.98      5.76 o 
   3  10   3       21.74       29.07      5.54 o 
   4  10   3       23.55       29.94      5.65 o 
   5  10   3       12.73        6.36      4.64 o 
   6  10   3       11.23       12.62      6.19 o 
   0  11   3        4.33        1.66     14.12 o 
   1  11   3       55.19       68.87      9.61 o 
   2  11   3        0.74       -2.52      4.38 o 
   3  11   3       32.58       30.82      6.03 o 
   4  11   3        1.89       -2.61      4.26 o 
   5  11   3        1.11       -0.36      4.54 o 
   0  12   3        0.25        4.45     15.46 o 
   1  12   3        3.53       -0.53      5.15 o 
   2  12   3        8.25       18.52      6.37 o 
   3  12   3        2.22        6.77      4.97 o 
   0   0   4    21070.42    20164.20    220.36 o 
   1   0   4    10414.07    10324.25     56.11 o 
   2   0   4    19877.69    19642.01    110.62 o 
   3   0   4     1500.24     1540.61     18.88 o 
   4   0   4     2309.52     2282.35     26.59 o 
   5   0   4       17.95       25.56      3.81 o 
   6   0   4      289.87      257.03     11.10 o 
   7   0   4       61.48       70.55      7.20 o 
   8   0   4       21.88       22.07      5.19 o 
   9   0   4       16.59       23.31      8.80 o 
  10   0   4       15.06        4.65     10.24 o 
   0   1   4    11316.26    10967.28     80.29 o 
   1   1   4     1294.01     1214.22      9.01 o 
   2   1   4      195.16      179.90      3.64 o 
   3   1   4      863.76      875.27     11.03 o 
   4   1   4      340.47      346.77      7.71 o 
   5   1   4      349.55      334.32      8.35 o 
   6   1   4       33.66       36.94      3.97 o 
   7   1   4       72.24       70.23      5.64 o 
   8   1   4       51.96       54.45      4.92 o 
   9   1   4        4.09        2.45      3.28 o 
  10   1   4        9.10        8.27      4.85 o 
   0   2   4       35.97       33.20      2.71 o 
   1   2   4     1491.32     1507.05      9.84 o 
   2   2   4      974.24      953.87      8.69 o 
   3   2   4     2928.97     3081.25     21.82 o 
   4   2   4      352.36      361.39      8.34 o 
   5   2   4       56.62       53.38      4.30 o 
   6   2   4       57.02       57.20      4.73 o 
   7   2   4       64.68       71.68      5.24 o 
   8   2   4       40.58       34.14      4.20 o 
   9   2   4       23.40       25.40      5.34 o 
  10   2   4        1.23        2.09      4.75 o 
   0   3   4     1056.87     1077.22     13.01 o 
   1   3   4      139.25      153.22      3.62 o 
   2   3   4      408.38      408.88      6.02 o 
   3   3   4        1.62        1.71      1.35 o 
   4   3   4      167.28      165.83      5.75 o 
   5   3   4      145.74      146.25      6.37 o 
   6   3   4       13.55       15.27      2.95 o 
   7   3   4      282.50      268.95      9.51 o 
   8   3   4       18.22       16.93      4.52 o 
   9   3   4        3.48       -0.92      5.49 o 
   0   4   4        0.01        0.47      1.78 o 
   1   4   4      586.60      640.42      7.71 o 
   2   4   4      488.87      492.20      7.05 o 
   3   4   4      329.71      323.33      7.08 o 
   4   4   4       10.96       17.66      2.30 o 
   5   4   4       77.45       79.75      4.88 o 
   6   4   4      391.81      377.70     10.94 o 
   7   4   4       30.32       32.10      5.81 o 
   8   4   4      193.19      192.53     14.22 o 
   9   4   4       28.54       30.28      7.17 o 
   0   5   4      784.43      865.96     16.42 o 
   1   5   4     1417.93     1565.04     14.28 o 
   2   5   4      485.19      505.48      9.80 o 
   3   5   4      184.70      215.20      8.35 o 
   4   5   4       72.59       85.31      5.45 o 
   5   5   4      100.44      101.80      5.69 o 
   6   5   4      164.20      172.10     12.69 o 
   7   5   4       18.73       18.51      5.81 o 
   8   5   4       54.60       59.73      8.69 o 
   9   5   4        1.78        8.47      6.28 o 
   0   6   4     1812.06     1786.39     27.41 o 
   1   6   4       56.74       55.78      3.35 o 
   2   6   4      328.54      325.39      6.74 o 
   3   6   4      240.91      252.73      8.71 o 
   4   6   4      252.29      250.44     10.12 o 
   5   6   4      220.26      236.27     11.17 o 
   6   6   4       41.31       42.39      7.37 o 
   7   6   4       92.56       97.09     11.24 o 
   8   6   4        7.12        3.06      5.80 o 
   9   6   4        4.84        4.70      5.92 o 
   0   7   4       78.50       73.96      5.65 o 
   1   7   4       11.25       14.75      2.34 o 
   2   7   4       71.70       78.82      4.28 o 
   3   7   4       18.65       18.32      3.08 o 
   4   7   4       29.11       29.37      4.75 o 
   5   7   4       48.10       52.39      6.26 o 
   6   7   4       44.86       46.76      6.37 o 
   7   7   4       10.58        7.51      6.02 o 
   8   7   4        6.59        5.34      5.95 o 
   0   8   4      153.70      164.92      8.41 o 
   1   8   4       24.28       26.39      3.33 o 
   2   8   4      695.53      673.29     13.47 o 
   3   8   4      667.16      627.91     15.59 o 
   4   8   4      275.65      271.53     12.20 o 
   5   8   4        4.59        7.75      3.98 o 
   6   8   4       16.62       19.69      5.14 o 
   7   8   4        1.60       -0.99      7.58 o 
   8   8   4        7.01        4.99      6.19 o 
   0   9   4        3.67        4.04      3.42 o 
   1   9   4       34.98       27.45      4.45 o 
   2   9   4        2.48       -3.63      3.06 o 
   3   9   4       70.39       56.32      6.44 o 
   4   9   4      112.12      123.66      9.38 o 
   5   9   4        7.60       10.73      4.37 o 
   6   9   4        6.91        7.25      5.38 o 
   7   9   4        7.42        9.66      6.66 o 
   0  10   4       41.47       52.86     11.78 o 
   1  10   4       72.62       56.85      7.19 o 
   2  10   4      103.03      114.59      8.93 o 
   3  10   4      195.73      219.34     12.28 o 
   4  10   4       40.53       43.33      6.31 o 
   5  10   4        2.70       -3.62      6.22 o 
   6  10   4        0.43       -1.82      5.06 o 
   0  11   4        9.16       10.07      8.61 o 
   1  11   4       14.09       13.16      5.97 o 
   2  11   4       26.97       18.71      5.59 o 
   3  11   4        6.39        7.40      4.69 o 
   4  11   4        7.47       10.20      4.61 o 
   5  11   4       10.25       17.36      6.41 o 
   0  12   4        2.48       -9.25      6.16 o 
   1  12   4        0.16        7.03      5.56 o 
   2  12   4        6.41        5.22      5.62 o 
   3  12   4       17.37       31.43      7.03 o 
   1   0   5       14.07       14.88      1.58 o 
   2   0   5     4752.47     4673.80     51.55 o 
   3   0   5      177.06      160.01      8.51 o 
   4   0   5      661.15      735.73     14.16 o 
   5   0   5      129.61      147.58      7.92 o 
   6   0   5      172.38      158.67      9.59 o 
   7   0   5        7.86       12.92      4.33 o 
   8   0   5       64.04       61.24      9.19 o 
   9   0   5       15.79       14.45      6.62 o 
  10   0   5        3.45       -5.76      5.84 o 
   0   1   5      756.95      803.55     11.77 o 
   1   1   5    10167.98    10097.25     42.32 o 
   2   1   5     2110.17     2122.97     16.93 o 
   3   1   5      268.18      245.96      6.02 o 
   4   1   5       22.33       35.15      3.59 o 
   5   1   5      114.08      107.28      5.75 o 
   6   1   5       26.37       28.16      3.67 o 
   7   1   5      207.55      206.55      8.21 o 
   8   1   5       59.41       57.90      5.58 o 
   9   1   5        0.27        3.13      3.47 o 
  10   1   5        1.83        1.69      4.53 o 
   0   2   5        0.01       -1.04      1.47 o 
   1   2   5      487.12      497.02      5.73 o 
   2   2   5      401.17      407.56      5.68 o 
   3   2   5      127.81      126.87      4.99 o 
   4   2   5      274.20      295.65      7.32 o 
   5   2   5       57.45       58.04      4.66 o 
   6   2   5        4.40        3.63      2.26 o 
   7   2   5       21.08       17.87      4.30 o 
   8   2   5       49.67       53.75      5.04 o 
   9   2   5        7.70        7.40      4.43 o 
  10   2   5       10.33       12.15      5.49 o 
   0   3   5      459.85      450.97      8.67 o 
   1   3   5      648.20      657.24      7.39 o 
   2   3   5      257.29      252.78      4.93 o 
   3   3   5      317.62      365.43      6.23 o 
   4   3   5      207.50      230.24      6.52 o 
   5   3   5       27.32       27.60      3.16 o 
   6   3   5      103.85      101.97      5.86 o 
   7   3   5      336.76      344.27     10.95 o 
   8   3   5        6.02        7.55      3.74 o 
   9   3   5       10.57       20.32      6.43 o 
   0   4   5      200.59      222.86      6.70 o 
   1   4   5      522.41      512.63      6.95 o 
   2   4   5      518.09      559.93      7.93 o 
   3   4   5      202.02      200.19      4.95 o 
   4   4   5       81.96       79.78      4.06 o 
   5   4   5       10.93       14.19      2.70 o 
   6   4   5       43.29       44.90      5.06 o 
   7   4   5       24.74       24.74      4.58 o 
   8   4   5      150.45      162.49     12.24 o 
   9   4   5       13.81       24.38      6.81 o 
   0   5   5      130.30      115.26      5.94 o 
   1   5   5       10.28        8.87      1.75 o 
   2   5   5      856.19      840.46      9.24 o 
   3   5   5      231.56      234.06      7.70 o 
   4   5   5      164.20      174.00      9.48 o 
   5   5   5       79.90       92.97      6.71 o 
   6   5   5       59.19       57.81      7.19 o 
   7   5   5      205.45      196.06     14.48 o 
   8   5   5       18.76       22.47      5.82 o 
   9   5   5       34.67       47.06      7.66 o 
   0   6   5       34.30       32.07      3.84 o 
   1   6   5       91.31       88.99      3.96 o 
   2   6   5       50.13       42.50      4.29 o 
   3   6   5       84.10       85.75      5.48 o 
   4   6   5       20.53       21.52      3.48 o 
   5   6   5        9.97        9.71      3.42 o 
   6   6   5        4.17        6.20      4.44 o 
   7   6   5       23.16        7.86      5.64 o 
   8   6   5        4.62        4.63      4.86 o 
   0   7   5        7.36       13.41      3.10 o 
   1   7   5      122.37      135.20      5.09 o 
   2   7   5      107.33      104.36      6.75 o 
   3   7   5      272.46      255.42      8.91 o 
   4   7   5       37.44       40.88      5.15 o 
   5   7   5      119.72      125.43      8.94 o 
   6   7   5        9.25       13.41      5.28 o 
   7   7   5        4.29       -0.37      4.94 o 
   8   7   5        9.63       19.00      6.29 o 
   0   8   5       24.03       17.15      4.45 o 
   1   8   5       22.47       28.81      3.28 o 
   2   8   5      401.45      382.45     11.25 o 
   3   8   5       88.45       71.51      6.64 o 
   4   8   5       20.15       15.87      4.97 o 
   5   8   5       41.85       52.54      6.65 o 
   6   8   5        0.17        0.38      4.49 o 
   7   8   5        4.68        7.89      6.06 o 
   0   9   5      151.21      144.15     11.95 o 
   1   9   5      109.54      101.30      6.36 o 
   2   9   5       25.52       24.74      4.74 o 
   3   9   5       61.00       76.18      8.15 o 
   4   9   5        5.61        4.13      3.65 o 
   5   9   5       16.40       18.76      4.74 o 
   6   9   5        0.86        3.28      5.77 o 
   7   9   5       11.36       13.74      6.84 o 
   0  10   5       19.98       20.28      6.58 o 
   1  10   5        5.19        6.75      3.82 o 
   2  10   5       62.79       49.49      5.68 o 
   3  10   5      135.69      146.38     10.15 o 
   4  10   5        2.77        9.40      4.86 o 
   5  10   5        2.39        0.81      5.65 o 
   6  10   5        7.37        8.29      5.69 o 
   0  11   5        1.02       -6.69      6.16 o 
   1  11   5        6.01        4.02      5.41 o 
   2  11   5       13.96        5.81      4.44 o 
   3  11   5       29.55       20.84      5.17 o 
   4  11   5       11.02        8.85      4.00 o 
   5  11   5       21.10       21.31      5.78 o 
   0  12   5        1.10       -8.98      6.50 o 
   1  12   5        5.32       13.47      6.20 o 
   2  12   5        6.43       10.62      6.10 o 
   3  12   5        0.49       -5.84      3.90 o 
   0   0   6      170.80      154.10     22.10 o 
   1   0   6     1260.92     1173.44     14.37 o 
   2   0   6        5.94        4.98      1.40 o 
   3   0   6     2922.88     2849.07     27.44 o 
   4   0   6      339.14      348.38      9.67 o 
   5   0   6       89.38       85.15      6.45 o 
   6   0   6       28.80       30.16      4.77 o 
   7   0   6      195.42      194.61     11.73 o 
   8   0   6        5.23        1.37      6.70 o 
   9   0   6       17.39       11.02      6.66 o 
  10   0   6       12.86       -4.55     10.41 o 
   0   1   6       18.50       13.08      3.75 o 
   1   1   6     3373.46     3475.21     19.54 o 
   2   1   6      911.30      878.36     10.75 o 
   3   1   6      807.74      782.27     10.14 o 
   4   1   6      399.27      375.70      7.12 o 
   5   1   6       18.06       19.05      2.33 o 
   6   1   6       45.38       51.48      4.00 o 
   7   1   6        5.50        4.36      2.78 o 
   8   1   6       49.38       44.96      6.49 o 
   9   1   6        0.67        1.13      3.87 o 
  10   1   6        5.38        2.23      6.05 o 
   0   2   6     1009.75     1053.69     13.25 o 
   1   2   6       47.10       53.74      2.54 o 
   2   2   6      791.37      749.24      7.05 o 
   3   2   6      452.52      476.63      9.42 o 
   4   2   6       16.17       19.57      2.69 o 
   5   2   6      100.45      119.17      6.09 o 
   6   2   6       28.24       31.15      3.90 o 
   7   2   6      168.64      164.58      7.90 o 
   8   2   6       62.14       62.46      6.58 o 
   9   2   6        7.13        3.97      4.26 o 
   0   3   6      596.56      581.47     10.27 o 
   1   3   6       13.22       14.35      1.81 o 
   2   3   6      349.94      346.16      5.89 o 
   3   3   6     1111.59     1215.29     11.89 o 
   4   3   6       26.72       36.78      3.36 o 
   5   3   6        2.75        1.13      2.02 o 
   6   3   6       48.31       50.24      4.54 o 
   7   3   6       38.66       39.91      4.79 o 
   8   3   6       16.60        9.98      3.86 o 
   9   3   6        3.72       -5.92      6.17 o 
   0   4   6     1550.13     1656.03     19.17 o 
   1   4   6      901.81      867.23      9.45 o 
   2   4   6      286.59      289.61      6.09 o 
   3   4   6      194.90      178.81      5.03 o 
   4   4   6       56.88       53.98      3.42 o 
   5   4   6       40.91       44.01      4.00 o 
   6   4   6       45.65       53.34      5.29 o 
   7   4   6      172.51      180.12     10.38 o 
   8   4   6       39.44       52.66      7.21 o 
   9   4   6        1.70       -3.45      4.99 o 
   0   5   6       21.45       21.93      3.32 o 
   1   5   6       26.74       20.65      2.25 o 
   2   5   6       20.06       25.57      2.37 o 
   3   5   6       10.61       10.99      2.08 o 
   4   5   6       36.83       35.35      3.68 o 
   5   5   6      202.26      199.57      8.62 o 
   6   5   6      369.26      389.59     14.38 o 
   7   5   6       40.44       38.62      6.74 o 
   8   5   6        7.99       10.56      5.48 o 
   9   5   6        6.53        9.01      7.19 o 
   0   6   6       12.30       12.58      3.13 o 
   1   6   6       74.74       82.79      4.01 o 
   2   6   6      286.24      279.11      7.86 o 
   3   6   6      182.86      203.92      7.54 o 
   4   6   6      271.35      258.90      8.69 o 
   5   6   6      352.82      362.39     11.90 o 
   6   6   6       17.89       23.29      6.40 o 
   7   6   6       54.58       40.67      6.93 o 
   8   6   6        1.87        4.61      5.24 o 
   0   7   6       59.36       52.37      5.15 o 
   1   7   6      131.51      133.66      5.16 o 
   2   7   6      283.40      262.10      8.56 o 
   3   7   6       53.19       52.50      4.60 o 
   4   7   6      104.89       97.19      6.97 o 
   5   7   6      112.64      114.74      8.02 o 
   6   7   6       10.19        5.65      4.16 o 
   7   7   6       15.17        7.89      5.55 o 
   8   7   6       10.01       20.47      6.01 o 
   0   8   6      247.97      254.44      9.94 o 
   1   8   6       80.55       83.84      5.02 o 
   2   8   6       72.19       71.20      5.36 o 
   3   8   6      205.75      199.12      9.74 o 
   4   8   6       98.94       86.45      7.06 o 
   5   8   6       62.33       67.71      7.52 o 
   6   8   6        4.90        9.05      4.62 o 
   7   8   6        3.80        1.41      5.90 o 
   0   9   6      128.56      123.94      9.50 o 
   1   9   6       21.46       21.53      3.67 o 
   2   9   6      124.78      105.82      7.60 o 
   3   9   6      106.52      107.38      7.76 o 
   4   9   6      132.69      147.84      9.44 o 
   5   9   6       18.95       30.36      5.89 o 
   6   9   6        1.70        1.61      4.23 o 
   7   9   6        5.86        1.71      5.25 o 
   0  10   6        9.29       19.67      8.24 o 
   1  10   6       95.27       85.66      7.56 o 
   2  10   6       44.14       44.57      5.49 o 
   3  10   6       18.86       14.41      4.51 o 
   4  10   6       63.18       65.76      6.79 o 
   5  10   6        8.25       10.47      5.05 o 
   6  10   6       13.92       16.21      5.54 o 
   0  11   6       10.49       13.57      8.30 o 
   1  11   6        1.26       -1.35      4.47 o 
   2  11   6        4.20        3.39      4.24 o 
   3  11   6       14.32       10.56      4.18 o 
   4  11   6       21.92       18.09      5.43 o 
   0  12   6        3.22        7.53     10.34 o 
   1  12   6        7.55       16.73      6.54 o 
   2  12   6        1.49        5.27      5.61 o 
   3  12   6        5.37       -0.47      4.88 o 
   1   0   7     1063.81      975.07     18.60 o 
   2   0   7     1707.70     1539.48     14.12 o 
   3   0   7     4250.22     4436.47     55.13 o 
   4   0   7       72.05       80.91      5.79 o 
   5   0   7       40.57       49.92      5.08 o 
   6   0   7      279.04      276.05     11.36 o 
   7   0   7      409.81      389.27     18.66 o 
   8   0   7       15.63       11.57      5.98 o 
   9   0   7       74.20       79.18     11.17 o 
   0   1   7        2.74       10.15      2.80 o 
   1   1   7     1059.38     1049.27     12.42 o 
   2   1   7     1350.41     1428.58     14.64 o 
   3   1   7     1623.38     1639.07     19.46 o 
   4   1   7      606.56      607.06      8.84 o 
   5   1   7      163.83      152.33      5.59 o 
   6   1   7      124.62      120.57      6.77 o 
   7   1   7        7.21        7.58      3.40 o 
   8   1   7       33.99       28.75      5.03 o 
   9   1   7       10.60       -2.09      4.96 o 
   0   2   7      461.76      457.61     14.44 o 
   1   2   7      253.44      263.28      4.70 o 
   2   2   7      345.96      331.80      6.90 o 
   3   2   7      865.84      889.91     12.50 o 
   4   2   7      189.18      184.87      6.78 o 
   5   2   7       83.26       81.91      8.84 o 
   6   2   7      213.62      198.25      8.33 o 
   7   2   7       68.39       70.51      5.86 o 
   8   2   7        9.12        5.41      3.61 o 
   9   2   7       17.02       16.03      5.48 o 
   0   3   7     4716.82     4585.69     37.22 o 
   1   3   7      710.20      708.95      8.42 o 
   2   3   7      201.30      196.18      4.88 o 
   3   3   7      436.82      453.83      7.20 o 
   4   3   7      117.64      128.47      5.79 o 
   5   3   7       88.65       84.36      5.27 o 
   6   3   7       98.43       96.66      6.05 o 
   7   3   7      167.37      162.86      8.78 o 
   8   3   7        3.54        4.08      4.01 o 
   9   3   7        8.33        7.68      5.32 o 
   0   4   7      167.21      189.58      6.96 o 
   1   4   7     1848.11     1964.28     15.40 o 
   2   4   7       71.56       74.86      3.86 o 
   3   4   7      279.95      325.78      6.45 o 
   4   4   7      192.15      189.72      5.76 o 
   5   4   7       11.37       10.03      2.84 o 
   6   4   7      108.21       93.83      6.73 o 
   7   4   7       80.92       68.04      6.14 o 
   8   4   7       62.20       67.59      9.80 o 
   9   4   7       13.77       12.50      7.59 o 
   0   5   7     1556.88     1539.10     26.88 o 
   1   5   7        4.57        4.78      1.77 o 
   2   5   7       58.50       61.73      3.42 o 
   3   5   7      622.40      603.25      9.49 o 
   4   5   7       45.41       54.99      4.48 o 
   5   5   7      311.85      329.31     10.58 o 
   6   5   7       42.59       41.11      7.90 o 
   7   5   7       62.89       67.19      8.88 o 
   8   5   7       10.07       11.14      6.37 o 
   9   5   7        5.84       12.65      6.37 o 
   0   6   7      185.87      167.88      8.61 o 
   1   6   7       98.86       88.17      4.25 o 
   2   6   7      458.75      434.01      7.55 o 
   3   6   7       28.09       32.29      3.68 o 
   4   6   7       32.18       31.84      3.87 o 
   5   6   7       12.38       12.25      3.58 o 
   6   6   7       17.93       16.69      5.11 o 
   7   6   7        5.44       11.15      5.42 o 
   8   6   7        7.63       14.84      6.01 o 
   0   7   7       80.38       79.02      6.32 o 
   1   7   7       16.88       15.36      2.35 o 
   2   7   7       75.05       65.16      4.92 o 
   3   7   7       91.40       90.19      5.89 o 
   4   7   7       91.00       86.20      6.69 o 
   5   7   7        5.76        6.62      3.83 o 
   6   7   7       19.66       21.20      6.72 o 
   7   7   7       13.52       17.59      6.04 o 
   8   7   7        2.36       14.74      5.83 o 
   0   8   7       58.19       50.92      5.46 o 
   1   8   7       15.07       19.81      3.07 o 
   2   8   7       44.65       39.17      4.59 o 
   3   8   7      164.14      175.86      9.22 o 
   4   8   7       50.67       53.22      5.72 o 
   5   8   7        0.85        1.82      3.77 o 
   6   8   7        5.67        3.59      4.69 o 
   7   8   7        3.94        4.52      6.14 o 
   0   9   7        2.86       -1.29      3.55 o 
   1   9   7      104.97      109.51      6.66 o 
   2   9   7       59.64       47.31      5.19 o 
   3   9   7       87.13       86.95      7.95 o 
   4   9   7        4.77        5.57      4.02 o 
   5   9   7        2.53        6.73      4.34 o 
   6   9   7        9.90       16.60      5.38 o 
   0  10   7        4.92        5.87      5.31 o 
   1  10   7       15.11       12.05      4.51 o 
   2  10   7       34.76       46.56      5.34 o 
   3  10   7       36.19       30.82      4.96 o 
   4  10   7       27.12       13.57      5.54 o 
   5  10   7        5.23        5.13      4.61 o 
   0  11   7        1.50       -3.53      6.79 o 
   1  11   7       28.60       32.64      7.69 o 
   2  11   7       37.97       45.75      6.49 o 
   3  11   7       51.33       54.25      6.28 o 
   4  11   7        2.89       -6.18      5.65 o 
   0  12   7        0.39        5.46     11.82 o 
   1  12   7       20.46       20.58      6.47 o 
   2  12   7        3.15       20.12      6.65 o 
   0   0   8     1792.84     1790.13     51.40 o 
   1   0   8     1814.83     1771.00     38.28 o 
   2   0   8      110.68      139.27      5.04 o 
   3   0   8      232.11      218.69      6.34 o 
   4   0   8     2074.21     2132.57     28.45 o 
   5   0   8       18.45       27.23      4.13 o 
   6   0   8      893.54      863.97     24.97 o 
   7   0   8      134.73      150.36     13.17 o 
   8   0   8        0.60       -3.97      4.45 o 
   9   0   8        2.45       -7.93      5.29 o 
   0   1   8        5.76        6.45      2.44 o 
   1   1   8      158.23      148.18      5.25 o 
   2   1   8      147.85      136.09      8.12 o 
   3   1   8      472.33      506.66      9.24 o 
   4   1   8      624.17      610.45     11.01 o 
   5   1   8      162.03      163.37      5.60 o 
   6   1   8      291.24      299.92      9.65 o 
   7   1   8       36.00       31.59      4.77 o 
   8   1   8       12.15        9.96      3.95 o 
   9   1   8        4.79        2.62      5.04 o 
   0   2   8      717.59      691.96     11.85 o 
   1   2   8     2077.34     2075.44     15.12 o 
   2   2   8        1.57       -0.19      1.60 o 
   3   2   8       99.23       95.09      5.16 o 
   4   2   8       37.95       44.64      4.05 o 
   5   2   8       25.94       29.25      3.74 o 
   6   2   8       10.25        9.26      2.92 o 
   7   2   8       49.56       53.19      5.93 o 
   8   2   8       29.38       27.15      5.27 o 
   9   2   8        2.03       11.72      5.09 o 
   0   3   8       51.62       40.91      3.88 o 
   1   3   8      503.46      542.43      7.67 o 
   2   3   8      219.36      201.42      5.10 o 
   3   3   8      160.53      174.52      6.04 o 
   4   3   8      195.25      181.49      6.89 o 
   5   3   8       77.41       71.68      4.98 o 
   6   3   8        7.39        3.03      2.60 o 
   7   3   8      101.05       93.37      7.92 o 
   8   3   8       28.02       16.04      4.61 o 
   9   3   8        0.62       -3.96      7.28 o 
   0   4   8        1.44        4.02      2.41 o 
   1   4   8      261.14      241.01      5.61 o 
   2   4   8       93.43       95.85      5.56 o 
   3   4   8       96.42       95.27      4.26 o 
   4   4   8      495.02      486.41      9.58 o 
   5   4   8      125.13      130.40      6.54 o 
   6   4   8      132.46      127.19      7.85 o 
   7   4   8       40.65       46.57      5.62 o 
   8   4   8       49.75       69.75     15.09 o 
   9   4   8        5.09       -5.77      5.13 o 
   0   5   8      301.01      295.76      9.01 o 
   1   5   8      540.04      543.30      8.56 o 
   2   5   8      120.57      128.96      4.99 o 
   3   5   8       98.57       98.58      4.74 o 
   4   5   8      330.31      323.97     12.28 o 
   5   5   8      252.11      254.32     10.28 o 
   6   5   8       76.43       69.23      6.27 o 
   7   5   8       72.52       71.14      8.37 o 
   8   5   8        5.66        7.43      5.83 o 
   0   6   8       13.24       24.80      3.83 o 
   1   6   8      174.04      173.66      5.73 o 
   2   6   8      125.31      118.23      4.91 o 
   3   6   8      167.00      179.96      7.51 o 
   4   6   8        7.42        8.45      2.71 o 
   5   6   8       78.74       74.51      6.49 o 
   6   6   8       23.22       25.09      6.20 o 
   7   6   8        8.51        9.16      5.25 o 
   8   6   8        1.46        1.25      5.84 o 
   0   7   8        3.09        4.58      3.15 o 
   1   7   8       49.22       50.60      3.76 o 
   2   7   8      326.00      321.72      9.41 o 
   3   7   8      110.21      108.61      6.53 o 
   4   7   8      111.27      112.83      7.54 o 
   5   7   8       15.47       18.85      4.66 o 
   6   7   8        8.05        5.72      4.77 o 
   7   7   8       12.09        9.27      5.52 o 
   8   7   8       24.85       18.14      6.79 o 
   0   8   8      250.56      239.57     10.44 o 
   1   8   8      122.41      123.44      6.78 o 
   2   8   8      300.12      280.07      9.57 o 
   3   8   8       76.87       73.15      6.41 o 
   4   8   8       79.85       89.48      8.11 o 
   5   8   8       15.55       13.59      6.15 o 
   6   8   8        6.32        5.57      4.76 o 
   7   8   8        8.02       19.38      6.48 o 
   0   9   8        2.74        1.89      4.51 o 
   1   9   8       20.46       16.42      3.42 o 
   2   9   8       17.90        9.53      4.15 o 
   3   9   8       94.78      109.27      7.85 o 
   4   9   8       28.92       24.02      5.22 o 
   5   9   8      106.96      140.23     10.99 o 
   6   9   8        8.46       11.70      5.08 o 
   0  10   8        9.80       13.94      9.68 o 
   1  10   8       22.54       28.03      5.68 o 
   2  10   8        1.01        8.29      3.49 o 
   3  10   8       44.57       37.92      5.96 o 
   4  10   8       16.44       21.77      5.49 o 
   5  10   8       29.91       42.36      6.70 o 
   0  11   8        7.80       10.08      8.09 o 
   1  11   8        9.03       13.11      5.26 o 
   2  11   8        4.57       -5.00      4.05 o 
   3  11   8       35.94       29.17      6.27 o 
   4  11   8       30.90       36.85      6.34 o 
   0  12   8        1.75        5.72      7.63 o 
   1  12   8       11.70       18.14      6.51 o 
   2  12   8       14.57       15.65      7.17 o 
   1   0   9        1.32       -0.31      4.23 o 
   2   0   9      232.06      251.46     17.10 o 
   3   0   9      399.98      408.17     17.10 o 
   4   0   9        0.03        3.28      2.11 o 
   5   0   9        0.60        0.23      3.62 o 
   6   0   9      242.82      224.46     15.00 o 
   7   0   9      100.13       87.81     11.34 o 
   8   0   9        0.00       -0.67      5.71 o 
   9   0   9       20.13       12.57      7.46 o 
   0   1   9        0.70        2.98      2.66 o 
   1   1   9      386.80      370.31      7.94 o 
   2   1   9       98.62       97.77      5.12 o 
   3   1   9      334.95      338.47     11.58 o 
   4   1   9      272.41      267.61      7.75 o 
   5   1   9       63.13       68.43      5.02 o 
   6   1   9      122.57      116.63      9.34 o 
   7   1   9       72.26       71.48      6.93 o 
   8   1   9       31.45       26.36      5.18 o 
   9   1   9       35.60       39.35      7.34 o 
   0   2   9      567.41      548.82     11.12 o 
   1   2   9     1290.87     1278.37     12.53 o 
   2   2   9      396.58      422.32      8.87 o 
   3   2   9       91.77       76.60      5.09 o 
   4   2   9      107.89       95.79      5.65 o 
   5   2   9       15.42       15.96      3.32 o 
   6   2   9       21.65       12.31      3.86 o 
   7   2   9       28.24       17.90      4.46 o 
   8   2   9       17.95       17.46      5.44 o 
   9   2   9       32.64       39.05      6.31 o 
   0   3   9        3.77        4.87      2.35 o 
   1   3   9      226.86      230.83      5.40 o 
   2   3   9       29.52       37.95      2.67 o 
   3   3   9      138.12      132.51      5.94 o 
   4   3   9        6.65        7.20      2.50 o 
   5   3   9      190.17      177.61      7.58 o 
   6   3   9       33.01       28.92      4.00 o 
   7   3   9      122.87      119.04      9.01 o 
   8   3   9        0.79       -4.57      3.48 o 
   9   3   9        3.45        3.84      6.08 o 
   0   4   9        0.39        3.68      2.36 o 
   1   4   9      742.92      719.90      9.68 o 
   2   4   9      180.97      168.88      6.07 o 
   3   4   9      166.04      181.26      5.50 o 
   4   4   9       94.07       96.16      5.66 o 
   5   4   9       47.91       55.83      4.82 o 
   6   4   9       33.40       25.22      4.52 o 
   7   4   9       16.65       13.91      4.68 o 
   8   4   9       11.88       -0.31      5.99 o 
   9   4   9       15.46       16.37     10.35 o 
   0   5   9      279.79      276.29      9.41 o 
   1   5   9      412.54      399.25      7.60 o 
   2   5   9       88.40       81.28      4.22 o 
   3   5   9       77.64       74.08      4.39 o 
   4   5   9      244.44      236.12      9.91 o 
   5   5   9      304.53      317.45     11.32 o 
   6   5   9       25.48       26.08      4.64 o 
   7   5   9       43.52       38.00      7.67 o 
   8   5   9        9.65        6.74      6.04 o 
   0   6   9      177.67      182.79      8.60 o 
   1   6   9       21.79       24.02      2.82 o 
   2   6   9      224.73      233.47      6.60 o 
   3   6   9       57.35       61.09      4.76 o 
   4   6   9       15.30       13.02      3.57 o 
   5   6   9      110.60      115.43      7.98 o 
   6   6   9       20.37       20.51      5.74 o 
   7   6   9        4.38       12.64      5.43 o 
   8   6   9        4.78       11.52     10.14 o 
   0   7   9      155.74      165.95      8.77 o 
   1   7   9       61.35       60.34      4.15 o 
   2   7   9      357.29      348.32      9.85 o 
   3   7   9      148.85      151.30      7.62 o 
   4   7   9       64.20       77.93      6.57 o 
   5   7   9        1.51       -0.01      3.50 o 
   6   7   9       12.01        9.93      5.37 o 
   7   7   9        4.73        8.69      5.46 o 
   0   8   9       65.84       68.63      6.51 o 
   1   8   9       32.49       35.66      4.19 o 
   2   8   9       28.63       37.27      4.21 o 
   3   8   9       59.69       69.41      6.23 o 
   4   8   9       11.27       12.23      4.59 o 
   5   8   9        7.16        0.17      3.92 o 
   6   8   9        6.49        2.46      4.56 o 
   7   8   9       27.38       33.76      7.56 o 
   0   9   9       77.15       81.79     10.19 o 
   1   9   9       71.47       71.36      5.69 o 
   2   9   9        0.46        1.01      2.91 o 
   3   9   9       45.39       54.68      6.55 o 
   4   9   9       69.16       71.75      7.56 o 
   5   9   9       23.05       14.15      5.34 o 
   6   9   9        6.71        5.67      4.83 o 
   0  10   9        1.48        4.28      4.53 o 
   1  10   9        2.46        5.29      4.06 o 
   2  10   9       41.44       48.26      5.64 o 
   3  10   9       25.00       35.75      5.93 o 
   4  10   9        5.47        2.84      4.42 o 
   5  10   9       42.52       44.60      7.09 o 
   0  11   9        3.48        1.84      6.57 o 
   1  11   9       10.91        5.02      4.67 o 
   2  11   9        5.72        4.80      4.99 o 
   3  11   9       16.76       27.70      6.66 o 
   0  12   9        0.35        8.90      8.57 o 
   0   0  10      770.91      745.03     38.48 o 
   1   0  10      328.31      299.08     12.48 o 
   2   0  10      215.28      232.70     12.23 o 
   3   0  10        7.80        9.61      4.31 o 
   4   0  10       33.49       43.07      6.99 o 
   5   0  10      244.41      251.76     17.57 o 
   6   0  10       52.42       54.52      8.37 o 
   7   0  10       36.73       41.39      7.80 o 
   8   0  10        2.61        6.01      5.71 o 
   9   0  10        0.08        1.48      6.33 o 
   0   1  10     1101.94     1043.94     22.22 o 
   1   1  10      822.23      850.59     12.74 o 
   2   1  10       43.52       42.26      3.60 o 
   3   1  10      924.71      934.87     13.40 o 
   4   1  10      231.92      260.01      7.99 o 
   5   1  10      189.06      206.13      9.95 o 
   6   1  10      194.99      195.56     10.37 o 
   7   1  10       23.73       29.53      4.93 o 
   8   1  10        7.26       -5.46      3.96 o 
   9   1  10       23.44       10.15      5.80 o 
   0   2  10      919.91      892.74     14.79 o 
   1   2  10      328.91      342.80      6.75 o 
   2   2  10       56.90       63.71      4.57 o 
   3   2  10       41.82       50.09      4.28 o 
   4   2  10      126.13      134.29      6.95 o 
   5   2  10       37.28       42.58      4.28 o 
   6   2  10       52.38       46.88      5.55 o 
   7   2  10        8.23       10.22      4.29 o 
   8   2  10       37.84       29.23      6.01 o 
   9   2  10        5.81        0.92      4.63 o 
   0   3  10     1000.00     1010.61     16.35 o 
   1   3  10      101.50       91.18      4.63 o 
   2   3  10      249.93      265.27      7.55 o 
   3   3  10      196.60      189.62      7.18 o 
   4   3  10       76.02       68.95      4.90 o 
   5   3  10       19.08       14.16      3.11 o 
   6   3  10       26.07       18.55      4.59 o 
   7   3  10        4.44       -2.38      3.46 o 
   8   3  10       17.10       25.80      5.43 o 
   9   3  10       15.87       22.19      7.01 o 
   0   4  10      203.34      218.59      9.02 o 
   1   4  10      383.85      353.08      7.10 o 
   2   4  10      389.83      376.17      7.66 o 
   3   4  10       63.84       57.41      3.63 o 
   4   4  10       50.25       49.11      4.43 o 
   5   4  10      167.04      165.35      8.65 o 
   6   4  10       70.67       73.10      7.30 o 
   7   4  10       53.89       64.59      7.20 o 
   8   4  10       22.18       20.26      7.00 o 
   0   5  10       19.50       24.76      4.11 o 
   1   5  10      156.15      173.31      5.89 o 
   2   5  10       16.07       15.11      2.48 o 
   3   5  10       59.54       61.94      4.70 o 
   4   5  10       44.69       56.02      5.27 o 
   5   5  10        3.82        2.77      3.36 o 
   6   5  10        9.26       10.95      3.71 o 
   7   5  10       14.61       10.64      5.88 o 
   8   5  10        1.35        3.52      7.02 o 
   0   6  10       95.56      108.35      7.41 o 
   1   6  10      125.07      130.51      5.55 o 
   2   6  10      159.81      157.72      5.96 o 
   3   6  10        8.00        5.10      2.78 o 
   4   6  10      107.82      114.44      7.79 o 
   5   6  10       32.23       30.08      5.33 o 
   6   6  10        3.71        3.32      4.42 o 
   7   6  10        9.47       -3.47      5.15 o 
   8   6  10       11.66       14.90      6.85 o 
   0   7  10       21.89       25.84      4.49 o 
   1   7  10      118.78      119.38      5.61 o 
   2   7  10       83.90       91.63      6.06 o 
   3   7  10       64.61       72.67      6.24 o 
   4   7  10        0.60        2.61      3.71 o 
   5   7  10       26.42       17.71      4.88 o 
   6   7  10        1.42        4.61      4.82 o 
   7   7  10        0.78       -7.60      5.45 o 
   0   8  10        0.31       -0.78      3.11 o 
   1   8  10       48.77       48.59      4.74 o 
   2   8  10       21.68       20.89      3.59 o 
   3   8  10       28.53       26.45      4.30 o 
   4   8  10       26.97       24.56      5.43 o 
   5   8  10       20.36       32.82      6.00 o 
   6   8  10       32.57       25.47      6.60 o 
   0   9  10        0.00       -6.05      4.04 o 
   1   9  10       91.39      113.27      7.09 o 
   2   9  10       14.31        9.42      3.40 o 
   3   9  10        0.60       -4.69      3.13 o 
   4   9  10       26.31       26.00      5.63 o 
   5   9  10        2.80        8.17      4.68 o 
   6   9  10        5.06       -2.59      5.37 o 
   0  10  10        0.32       -7.07      4.71 o 
   1  10  10       50.59       64.99      7.80 o 
   2  10  10        2.26        6.31      4.60 o 
   3  10  10        2.76        2.37      5.22 o 
   4  10  10        1.56        1.20      4.49 o 
   5  10  10        4.85        7.91      5.12 o 
   0  11  10       18.32       17.71      9.12 o 
   1  11  10       11.38       14.67      5.37 o 
   2  11  10       23.44       18.84      6.21 o 
   3  11  10        5.39        6.96      7.20 o 
   1   0  11      169.09      153.80     10.90 o 
   2   0  11        5.80       10.49      5.72 o 
   3   0  11      278.80      299.91     13.82 o 
   4   0  11      113.75      111.20     10.76 o 
   5   0  11      878.12      833.48     26.69 o 
   6   0  11       13.62       22.81     11.11 o 
   7   0  11      114.81      114.43     12.42 o 
   8   0  11        2.17       -2.70      4.98 o 
   9   0  11        3.57       -7.67      7.11 o 
   0   1  11      106.58      123.37     13.22 o 
   1   1  11      339.00      316.12      8.46 o 
   2   1  11       81.27       87.61      5.08 o 
   3   1  11       74.42       80.50      6.40 o 
   4   1  11       35.40       33.13      4.65 o 
   5   1  11      176.56      186.20      9.81 o 
   6   1  11       12.62       14.06      4.11 o 
   7   1  11       11.80       10.66      4.05 o 
   8   1  11       18.36       14.30      4.86 o 
   9   1  11        6.79       10.22      5.84 o 
   0   2  11      132.33      152.03      7.33 o 
   1   2  11      135.50      137.40      5.02 o 
   2   2  11        6.06        3.19      2.23 o 
   3   2  11      167.19      162.18      6.83 o 
   4   2  11      104.61      109.54      6.22 o 
   5   2  11       99.88       81.45      6.82 o 
   6   2  11       71.17       72.04     10.13 o 
   7   2  11        0.36       -4.18      3.37 o 
   8   2  11       16.42        4.54      5.15 o 
   9   2  11        4.58       -6.56      4.37 o 
   0   3  11     1635.30     1592.30     21.53 o 
   1   3  11       69.02       68.61      3.85 o 
   2   3  11       67.14       70.96      3.73 o 
   3   3  11       27.41       26.75      3.29 o 
   4   3  11      117.27      121.54      7.46 o 
   5   3  11       44.19       48.24      5.24 o 
   6   3  11       32.04       41.08      5.03 o 
   7   3  11        0.65       -5.20      3.46 o 
   8   3  11       10.47       13.26      4.78 o 
   0   4  11        8.36       13.49      3.32 o 
   1   4  11      383.28      382.84      7.67 o 
   2   4  11      129.67      136.66      5.48 o 
   3   4  11      312.47      294.90      8.98 o 
   4   4  11       13.87       11.11      2.93 o 
   5   4  11      715.01      687.41     16.17 o 
   6   4  11      121.15      116.30      9.08 o 
   7   4  11        7.86        4.74      4.50 o 
   8   4  11        7.27        4.24      6.34 o 
   0   5  11        4.87        4.10      3.10 o 
   1   5  11      140.32      141.01      6.28 o 
   2   5  11      271.31      260.63      9.15 o 
   3   5  11       49.75       58.05      4.71 o 
   4   5  11      262.31      241.64     12.59 o 
   5   5  11       31.51       28.25      4.62 o 
   6   5  11       21.25       22.15      5.27 o 
   7   5  11        0.49        4.92      5.90 o 
   8   5  11       19.25       30.41      8.07 o 
   0   6  11        2.55       -1.05      2.69 o 
   1   6  11      184.33      177.20      6.42 o 
   2   6  11      241.74      252.66      7.29 o 
   3   6  11      112.33      122.87      7.87 o 
   4   6  11      118.32      119.42      8.04 o 
   5   6  11        6.67       10.34      4.09 o 
   6   6  11       10.58        7.28      5.92 o 
   7   6  11       17.74        7.64      7.73 o 
   0   7  11       18.78       20.84      4.41 o 
   1   7  11       21.38       26.10      3.33 o 
   2   7  11       88.71       80.68      7.09 o 
   3   7  11      147.15      144.66      8.71 o 
   4   7  11       16.26       18.21      4.22 o 
   5   7  11       14.30       18.76      4.79 o 
   6   7  11        5.43        6.88      5.01 o 
   7   7  11        5.47       -1.16      5.69 o 
   0   8  11      262.95      240.64     11.21 o 
   1   8  11      119.34      103.56      6.61 o 
   2   8  11        8.24       11.02      3.44 o 
   3   8  11        2.15        1.76      3.21 o 
   4   8  11       36.14       37.59      5.84 o 
   5   8  11       55.40       71.54      8.08 o 
   6   8  11       15.84       16.41      7.42 o 
   0   9  11       13.84        0.14      4.94 o 
   1   9  11       52.76       48.70      5.60 o 
   2   9  11       18.48       16.08      3.93 o 
   3   9  11       19.22       24.60      5.20 o 
   4   9  11        9.64       12.94      6.59 o 
   5   9  11       13.58       14.95      6.50 o 
   0  10  11        0.18        3.58      5.28 o 
   1  10  11       28.74       27.06      5.93 o 
   2  10  11       16.67       17.38      6.34 o 
   3  10  11       19.86       15.85      4.92 o 
   4  10  11       10.58       15.62      5.41 o 
   0  11  11        3.07        2.27      7.72 o 
   1  11  11        8.11       13.64      5.49 o 
   2  11  11        5.61       15.98      5.55 o 
   0   0  12      288.88      277.24     16.64 o 
   1   0  12      558.38      537.07     18.31 o 
   2   0  12      182.38      187.36     12.81 o 
   3   0  12      337.60      340.99     17.92 o 
   4   0  12       42.30       50.25      7.54 o 
   5   0  12      212.08      209.49     15.10 o 
   6   0  12       53.55       64.15      9.76 o 
   7   0  12        0.22        1.94      5.40 o 
   8   0  12        0.27       -5.95      5.91 o 
   9   0  12       16.63       19.30      9.25 o 
   0   1  12       71.54       76.49      8.53 o 
   1   1  12       48.16       36.97      4.64 o 
   2   1  12      395.12      402.43      9.48 o 
   3   1  12       25.40       23.19      3.14 o 
   4   1  12      183.40      194.50      9.83 o 
   5   1  12       72.52       76.95      6.82 o 
   6   1  12      269.75      270.10     12.52 o 
   7   1  12       21.85       22.26      6.83 o 
   8   1  12       52.70       53.37      7.06 o 
   0   2  12       75.88       80.49      6.94 o 
   1   2  12       21.28       24.64      3.01 o 
   2   2  12       76.27       89.10      6.28 o 
   3   2  12       26.23       20.35      3.33 o 
   4   2  12       87.27       89.69      7.00 o 
   5   2  12       53.06       51.03      5.79 o 
   6   2  12       21.90       23.67      4.88 o 
   7   2  12       32.61       31.64      6.01 o 
   8   2  12        5.62        9.68      5.32 o 
   0   3  12        6.12        7.02      2.89 o 
   1   3  12      388.83      360.33      7.35 o 
   2   3  12      273.42      285.52      8.31 o 
   3   3  12       17.53       17.37      3.09 o 
   4   3  12      110.56      124.38      6.78 o 
   5   3  12      136.85      135.39     11.57 o 
   6   3  12       49.67       53.46      6.43 o 
   7   3  12       20.49       15.81      4.94 o 
   8   3  12       11.25        8.95      4.93 o 
   0   4  12       93.63      101.40      7.06 o 
   1   4  12      150.51      156.71      5.82 o 
   2   4  12      175.23      181.54      7.63 o 
   3   4  12       83.36       78.27      5.55 o 
   4   4  12       72.84       70.07      5.46 o 
   5   4  12      133.10      146.88     13.48 o 
   6   4  12        0.75        3.88      4.06 o 
   7   4  12        4.41        6.43      4.90 o 
   8   4  12       18.75       19.13      6.96 o 
   0   5  12        5.62        9.52      3.40 o 
   1   5  12       53.49       54.43      3.96 o 
   2   5  12      137.21      133.16      6.79 o 
   3   5  12      297.46      290.95      9.51 o 
   4   5  12      272.07      267.40     11.73 o 
   5   5  12       16.50       21.10      4.22 o 
   6   5  12       15.53        7.19      4.06 o 
   7   5  12       25.48       27.22      7.29 o 
   8   5  12       18.94       16.57      6.60 o 
   0   6  12        0.78       -2.92      2.79 o 
   1   6  12       95.96       90.98      5.07 o 
   2   6  12       88.04       84.62      5.36 o 
   3   6  12       32.01       25.48      4.26 o 
   4   6  12       34.33       35.17      5.03 o 
   5   6  12       30.85       28.26      5.37 o 
   6   6  12        4.15        4.60      5.72 o 
   7   6  12       17.53       14.08      6.54 o 
   0   7  12        8.31       11.25      5.21 o 
   1   7  12       24.87       31.82      3.58 o 
   2   7  12       74.82       68.67      6.13 o 
   3   7  12        4.11        1.74      3.06 o 
   4   7  12       14.12       18.04      4.21 o 
   5   7  12        3.08        3.07      4.44 o 
   6   7  12        7.63        0.33      5.34 o 
   7   7  12        8.46       12.32      6.84 o 
   0   8  12      137.59      121.46      8.84 o 
   1   8  12       32.09       35.95      4.50 o 
   2   8  12       14.73        9.32      3.45 o 
   3   8  12       42.72       27.95      4.77 o 
   4   8  12        7.20       13.23      4.91 o 
   5   8  12        4.90        4.66      4.29 o 
   6   8  12        5.87       18.17      6.73 o 
   0   9  12       26.33       37.53     17.23 o 
   1   9  12        0.52        6.18      3.87 o 
   2   9  12        3.78        4.98      3.55 o 
   3   9  12       22.14       29.42      5.62 o 
   4   9  12        8.10        5.73      4.32 o 
   5   9  12       30.13       37.71      7.33 o 
   0  10  12        1.64        2.42      5.31 o 
   1  10  12        8.13        5.97      5.08 o 
   2  10  12        2.35        7.33      4.72 o 
   3  10  12        9.87        5.32      4.57 o 
   4  10  12       24.92       19.99      7.06 o 
   0  11  12        0.96       -8.87      9.42 o 
   1  11  12        7.87       21.04      6.07 o 
   1   0  13      251.13      263.22     14.91 o 
   2   0  13       16.62       11.87      5.01 o 
   3   0  13       30.35       23.47      8.07 o 
   4   0  13        3.84        5.37      4.75 o 
   5   0  13       22.75       19.95      6.36 o 
   6   0  13       66.99       60.62      9.65 o 
   7   0  13        3.90        8.57      6.17 o 
   8   0  13       16.19        5.47      6.99 o 
   0   1  13      311.61      305.23     15.56 o 
   1   1  13       71.81       71.32      6.35 o 
   2   1  13       52.28       54.50      5.62 o 
   3   1  13       69.49       82.90      6.81 o 
   4   1  13       44.67       44.85      5.33 o 
   5   1  13       21.49       23.44      4.56 o 
   6   1  13      101.69      105.76      8.53 o 
   7   1  13       93.15      101.64      8.92 o 
   8   1  13       33.20       26.97      6.76 o 
   0   2  13       72.35       90.32      6.69 o 
   1   2  13      107.35      106.98      5.67 o 
   2   2  13       41.28       48.39      4.71 o 
   3   2  13       21.46       17.36      3.36 o 
   4   2  13       10.50       11.16      3.50 o 
   5   2  13      114.91      104.12      8.20 o 
   6   2  13      107.50      103.35      8.62 o 
   7   2  13       13.28        3.13      5.08 o 
   8   2  13        1.58        3.74      5.32 o 
   0   3  13      110.91      115.20      7.41 o 
   1   3  13      123.21      116.11      5.16 o 
   2   3  13       50.28       55.89      4.98 o 
   3   3  13       62.58       64.83      5.11 o 
   4   3  13       98.31       91.07      6.93 o 
   5   3  13       53.40       40.46      5.26 o 
   6   3  13        2.62       -1.17      3.88 o 
   7   3  13       12.73       14.89      5.13 o 
   8   3  13       13.32       19.14      5.69 o 
   0   4  13      306.59      303.98     10.80 o 
   1   4  13      189.27      185.28      6.42 o 
   2   4  13      289.12      297.09      9.09 o 
   3   4  13       32.29       27.71      3.97 o 
   4   4  13      222.92      238.55      9.43 o 
   5   4  13       47.16       54.64      6.62 o 
   6   4  13       28.90       21.55      5.29 o 
   7   4  13        1.37       -6.42      6.22 o 
   8   4  13        9.30        7.86      6.63 o 
   0   5  13        5.80       11.13      3.39 o 
   1   5  13       49.59       49.40      3.90 o 
   2   5  13       14.33       14.97      3.16 o 
   3   5  13      220.44      234.47      9.25 o 
   4   5  13       73.97       78.54      7.11 o 
   5   5  13       20.75       18.34      5.73 o 
   6   5  13       11.41       14.11      5.04 o 
   7   5  13        8.49        4.82      6.17 o 
   0   6  13       18.03       19.16      4.64 o 
   1   6  13       73.90       64.14      4.63 o 
   2   6  13      131.65      128.04      7.07 o 
   3   6  13       46.03       39.19      5.31 o 
   4   6  13        3.76        4.38      3.43 o 
   5   6  13       13.03       17.59      5.43 o 
   6   6  13       47.24       52.07      9.20 o 
   7   6  13       17.00       21.90      6.93 o 
   0   7  13        7.37        4.82      3.50 o 
   1   7  13      104.29      100.40      6.12 o 
   2   7  13        0.31       -0.45      2.59 o 
   3   7  13        7.37        1.26      4.23 o 
   4   7  13        2.31        4.58      3.41 o 
   5   7  13        5.20        4.71      5.45 o 
   6   7  13        0.61       -5.16      4.98 o 
   0   8  13        1.39       -4.96      3.60 o 
   1   8  13       64.12       70.60      6.42 o 
   2   8  13        5.59        9.88      3.50 o 
   3   8  13        9.24        4.59      3.47 o 
   4   8  13        7.89       16.56      4.86 o 
   5   8  13        1.38        6.33      4.42 o 
   0   9  13       34.66       20.23      9.22 o 
   1   9  13       25.08       28.42      5.39 o 
   2   9  13        4.76        3.44      3.81 o 
   3   9  13        4.54        7.74      4.88 o 
   4   9  13        3.83        0.65      4.95 o 
   0  10  13        5.78        2.31      6.65 o 
   1  10  13        7.67        2.14      4.01 o 
   2  10  13        8.44       11.34      7.40 o 
   3  10  13       26.37       36.18      6.48 o 
   0   0  14       68.80       78.81     16.50 o 
   1   0  14       86.27       85.48     10.15 o 
   2   0  14      236.47      254.65     15.68 o 
   3   0  14       96.48      100.96     11.28 o 
   4   0  14        4.01       13.64      5.73 o 
   5   0  14        0.51        1.43      8.96 o 
   6   0  14        3.33        5.23      6.14 o 
   7   0  14       28.04       32.85      8.63 o 
   8   0  14        7.64       11.28      7.47 o 
   0   1  14        9.62       14.07      7.54 o 
   1   1  14       32.36       37.70      5.16 o 
   2   1  14       29.67       21.43      4.65 o 
   3   1  14       98.33      104.79      7.78 o 
   4   1  14      110.16      115.90      8.40 o 
   5   1  14        8.70        7.77      4.07 o 
   6   1  14       31.71       30.31      5.84 o 
   7   1  14       13.29       22.19      6.19 o 
   8   1  14        2.53        0.63      5.33 o 
   0   2  14        1.24        6.74      3.81 o 
   1   2  14        5.09        2.05      2.41 o 
   2   2  14       36.01       35.92      4.34 o 
   3   2  14       30.04       32.90      4.88 o 
   4   2  14       66.49       66.75      6.70 o 
   5   2  14       91.31      118.54     10.39 o 
   6   2  14       14.24       16.23      5.00 o 
   7   2  14       20.55       11.77      7.69 o 
   8   2  14        3.47       -6.55      4.36 o 
   0   3  14      374.11      368.17     18.87 o 
   1   3  14      172.82      180.54      6.35 o 
   2   3  14       20.71       25.55      3.93 o 
   3   3  14       14.49       15.05      3.11 o 
   4   3  14       76.44       70.07      6.34 o 
   5   3  14      110.14      113.74      8.15 o 
   6   3  14       12.99        5.29      4.37 o 
   7   3  14       13.97       21.63      5.65 o 
   8   3  14       11.15        9.25      5.25 o 
   0   4  14        1.25        1.92      3.03 o 
   1   4  14      364.73      367.31      9.39 o 
   2   4  14       42.24       47.23      4.56 o 
   3   4  14        1.52       -0.45      2.64 o 
   4   4  14       73.26       67.94      6.37 o 
   5   4  14       17.25       16.80      4.91 o 
   6   4  14       35.03       31.47      6.48 o 
   7   4  14        6.80        9.16      5.15 o 
   0   5  14      125.80      121.31      8.40 o 
   1   5  14      226.29      229.45      8.35 o 
   2   5  14      103.88       94.14      7.02 o 
   3   5  14       65.84       57.96      5.27 o 
   4   5  14       31.04       25.53      5.68 o 
   5   5  14        2.33        3.25      4.32 o 
   6   5  14       15.67       11.99      5.27 o 
   7   5  14       10.51       16.73      6.35 o 
   0   6  14      102.14      112.45      8.42 o 
   1   6  14       94.88      100.63      6.20 o 
   2   6  14       92.09       90.75      6.26 o 
   3   6  14       83.70       84.81      6.89 o 
   4   6  14        8.12        4.56      3.91 o 
   5   6  14        0.99       -0.18      4.44 o 
   6   6  14        1.63        3.43      6.55 o 
   0   7  14        9.87        4.33      3.92 o 
   1   7  14       32.78       33.61      4.50 o 
   2   7  14       40.47       39.88      4.89 o 
   3   7  14        0.14       -0.36      3.23 o 
   4   7  14       10.93       15.26      4.28 o 
   5   7  14        2.19       10.67      5.81 o 
   6   7  14       10.39       17.13      6.95 o 
   0   8  14        0.08        1.89      5.34 o 
   1   8  14        5.63        4.03      3.55 o 
   2   8  14       13.64        9.77      3.90 o 
   3   8  14       26.86       35.83      5.53 o 
   4   8  14       13.93       15.50      5.11 o 
   5   8  14       15.08       19.47      6.21 o 
   0   9  14        0.06        6.07     13.92 o 
   1   9  14       12.58        5.34      4.51 o 
   2   9  14       11.23        9.43      4.12 o 
   3   9  14        7.42        3.76      4.37 o 
   4   9  14        2.67       12.59      5.83 o 
   0  10  14       21.90       33.64      9.98 o 
   1  10  14        4.42        3.73      4.85 o 
   2  10  14        8.28        6.84      7.22 o 
   1   0  15        8.13        3.90      5.18 o 
   2   0  15      134.60      156.36     13.53 o 
   3   0  15      160.49      147.07     13.69 o 
   4   0  15      178.89      185.92     15.39 o 
   5   0  15        7.63        7.10      5.53 o 
   6   0  15        7.45       15.82      7.06 o 
   7   0  15       14.26       10.55      7.69 o 
   8   0  15       92.64      107.98     21.63 o 
   0   1  15        2.98        2.34      5.00 o 
   1   1  15        9.86        4.91      4.09 o 
   2   1  15       18.28       19.44      4.59 o 
   3   1  15       58.53       41.68      5.76 o 
   4   1  15       10.98        7.51      4.16 o 
   5   1  15       25.36       25.88      5.19 o 
   6   1  15       14.79       17.04      5.00 o 
   7   1  15        5.01       -5.27      4.93 o 
   8   1  15        0.42       -8.05      6.83 o 
   0   2  15        2.40        6.17      6.45 o 
   1   2  15       46.98       38.84      5.16 o 
   2   2  15      199.68      208.44      8.87 o 
   3   2  15       29.37       29.02      5.20 o 
   4   2  15       44.01       42.53      5.78 o 
   5   2  15       38.41       34.33      5.95 o 
   6   2  15       28.72       45.77      6.59 o 
   7   2  15        5.78        6.65      7.97 o 
   0   3  15      335.00      329.87     11.70 o 
   1   3  15       18.72       21.11      3.74 o 
   2   3  15       20.86       23.51      4.05 o 
   3   3  15        8.33       17.34      4.09 o 
   4   3  15        0.24        2.37      3.29 o 
   5   3  15       55.07       57.05      6.31 o 
   6   3  15       11.19        8.92      4.78 o 
   7   3  15       15.30       11.45      5.47 o 
   0   4  15        0.72       -1.24      3.33 o 
   1   4  15      285.93      267.85      8.92 o 
   2   4  15      212.10      208.96      9.43 o 
   3   4  15      323.08      297.04     12.46 o 
   4   4  15       35.55       28.23      5.28 o 
   5   4  15      105.99      108.72      9.48 o 
   6   4  15       10.97       14.75      5.51 o 
   7   4  15       22.31       28.29      6.15 o 
   0   5  15       17.70       15.10      4.35 o 
   1   5  15      128.73      134.69      7.00 o 
   2   5  15       52.91       59.98      5.29 o 
   3   5  15       44.41       49.95      5.46 o 
   4   5  15       66.94       64.39     10.53 o 
   5   5  15        7.90        7.68      5.20 o 
   6   5  15       34.71       33.03      6.68 o 
   7   5  15        5.04        6.53      5.63 o 
   0   6  15       42.40       33.43      6.40 o 
   1   6  15       29.76       36.06      4.22 o 
   2   6  15      137.60      126.66      8.38 o 
   3   6  15        4.77        2.71      3.44 o 
   4   6  15        0.18       -5.79      3.86 o 
   5   6  15        2.41       -1.01      5.28 o 
   6   6  15        9.94        9.02      5.75 o 
   0   7  15        0.55       -3.56      3.92 o 
   1   7  15        8.32        7.88      3.91 o 
   2   7  15        2.55        1.83      3.77 o 
   3   7  15       10.31       10.41      3.95 o 
   4   7  15        9.05        9.88      4.72 o 
   5   7  15        6.33        8.90      9.72 o 
   0   8  15       52.35       34.41     15.16 o 
   1   8  15       23.11       22.50      4.59 o 
   2   8  15       16.43       14.03      3.98 o 
   3   8  15        0.34        5.51      3.73 o 
   4   8  15        7.50       11.33      5.53 o 
   0   9  15       46.68       50.45     11.66 o 
   1   9  15       18.34       21.81      6.45 o 
   2   9  15       10.90        2.81      4.01 o 
   3   9  15       12.11       10.55      4.76 o 
   0  10  15        3.57        5.50      9.07 o 
   1  10  15        3.70       -6.34      5.68 o 
   0   0  16       18.39       -0.73      7.87 o 
   1   0  16       23.83       29.29      7.39 o 
   2   0  16      254.49      239.15     17.05 o 
   3   0  16        0.13        0.59      5.02 o 
   4   0  16        5.42        8.46      5.69 o 
   5   0  16       30.33       34.26      8.71 o 
   6   0  16       41.93       41.95     11.28 o 
   7   0  16       12.36       -6.56      6.45 o 
   0   1  16       75.22       73.55     12.00 o 
   1   1  16       82.34       73.03      7.84 o 
   2   1  16      104.44      105.21      8.38 o 
   3   1  16       39.73       38.06      5.72 o 
   4   1  16       84.26       87.34      8.78 o 
   5   1  16        3.57        3.51      4.01 o 
   6   1  16        8.17        4.01      4.44 o 
   7   1  16       12.00        9.46      5.56 o 
   0   2  16        1.51        2.37      4.05 o 
   1   2  16        9.33        9.77      4.64 o 
   2   2  16       37.87       37.28      6.28 o 
   3   2  16       49.52       47.30      6.39 o 
   4   2  16       10.44        7.93      4.11 o 
   5   2  16       39.09       40.24      6.22 o 
   6   2  16       15.51       11.69      5.17 o 
   7   2  16       16.07       12.68      6.24 o 
   0   3  16      104.64      103.96      7.95 o 
   1   3  16       14.95       16.52      3.70 o 
   2   3  16       44.97       40.93      6.22 o 
   3   3  16       67.30       72.92      7.16 o 
   4   3  16       87.66       88.94      7.57 o 
   5   3  16       24.19       19.56      4.66 o 
   6   3  16       86.33       91.39      8.88 o 
   7   3  16       14.33       13.32      6.54 o 
   0   4  16        6.10        2.82      3.82 o 
   1   4  16        5.25        2.15      2.60 o 
   2   4  16       51.54       44.16      5.28 o 
   3   4  16      119.07      129.95      9.18 o 
   4   4  16        1.99        1.10      3.72 o 
   5   4  16       36.75       37.91      7.25 o 
   6   4  16       25.27       30.88      6.06 o 
   7   4  16        4.51       -0.70      5.41 o 
   0   5  16      100.08      109.72     10.35 o 
   1   5  16       13.48       11.37      3.19 o 
   2   5  16       56.49       49.38      5.24 o 
   3   5  16       84.77       90.06      9.04 o 
   4   5  16        0.23        0.36      4.31 o 
   5   5  16       15.97       19.56      5.92 o 
   6   5  16       18.73       30.13      7.90 o 
   0   6  16       28.49       31.55      6.71 o 
   1   6  16       43.28       49.59      4.84 o 
   2   6  16        4.43        3.14      3.20 o 
   3   6  16       24.92       16.37      4.83 o 
   4   6  16        2.69        2.98      4.79 o 
   5   6  16       24.83       33.30      7.03 o 
   6   6  16        4.07        4.86      5.57 o 
   0   7  16       25.42       22.98      6.08 o 
   1   7  16       81.38       90.51      8.36 o 
   2   7  16        8.69        8.24      5.28 o 
   3   7  16        1.06       -5.21      3.47 o 
   4   7  16        3.96        1.11      4.74 o 
   5   7  16        8.81        4.83      6.09 o 
   0   8  16        0.06       -2.55      5.65 o 
   1   8  16        0.12        3.05      3.98 o 
   2   8  16        3.36       -5.47      3.65 o 
   3   8  16        8.28       14.39      6.23 o 
   4   8  16        0.02        1.56      4.70 o 
   0   9  16        0.08       -2.63      6.15 o 
   1   9  16       27.86       22.06      6.39 o 
   2   9  16       22.20       36.55      6.74 o 
   1   0  17       40.86       32.80      8.42 o 
   2   0  17       94.60       89.93     12.71 o 
   3   0  17       23.48       23.34      7.65 o 
   4   0  17        0.17       -5.28      5.15 o 
   5   0  17       14.28        0.60      6.31 o 
   6   0  17        1.36       -8.68      5.79 o 
   7   0  17        1.31       -4.97      6.18 o 
   0   1  17       38.02       47.15     11.06 o 
   1   1  17       11.56       11.01      4.81 o 
   2   1  17       11.51       16.24      5.09 o 
   3   1  17       46.06       50.32      7.48 o 
   4   1  17        1.10        0.07      3.61 o 
   5   1  17        7.87       11.56      6.86 o 
   6   1  17       10.24       14.90      5.26 o 
   7   1  17       17.00       11.81      6.63 o 
   0   2  17       30.07       21.70     10.07 o 
   1   2  17       50.22       57.00      7.48 o 
   2   2  17        4.65       -0.40      4.12 o 
   3   2  17      163.41      176.71     11.10 o 
   4   2  17       42.96       48.49      6.75 o 
   5   2  17       25.95       35.58      6.19 o 
   6   2  17        4.98       -6.32      4.59 o 
   7   2  17       15.33        0.76      6.78 o 
   0   3  17       28.06       22.81      9.29 o 
   1   3  17       54.24       49.37      5.45 o 
   2   3  17       12.22       10.01      4.04 o 
   3   3  17       16.52       17.17      4.51 o 
   4   3  17        2.57        7.79      4.01 o 
   5   3  17        6.42        7.32      4.31 o 
   6   3  17        2.84        9.91      5.40 o 
   0   4  17       58.80       62.66      8.27 o 
   1   4  17      227.47      226.59     10.23 o 
   2   4  17       55.13       49.46      6.33 o 
   3   4  17        5.00        8.14      3.96 o 
   4   4  17       17.54       21.86      6.76 o 
   5   4  17       45.06       62.40      7.72 o 
   6   4  17       16.76       13.04      5.69 o 
   0   5  17        1.37        3.45      4.34 o 
   1   5  17      105.16      128.94      7.95 o 
   2   5  17       19.96       19.41      4.75 o 
   3   5  17        0.37       -2.15      4.28 o 
   4   5  17        8.31       12.72      5.15 o 
   5   5  17        4.27        7.71      5.30 o 
   6   5  17        3.65       10.68      6.11 o 
   0   6  17       43.50       45.15      7.47 o 
   1   6  17       13.32       14.47      3.92 o 
   2   6  17       20.74       18.55      4.51 o 
   3   6  17        9.57       12.37      5.39 o 
   4   6  17        0.62       -0.89      4.58 o 
   5   6  17        1.51        2.11      5.41 o 
   0   7  17        0.06       -6.37      4.25 o 
   1   7  17        7.49        6.59      4.18 o 
   2   7  17        4.12        4.72      3.90 o 
   3   7  17        7.43        6.86      4.70 o 
   4   7  17        0.26       -4.03      6.30 o 
   0   8  17        0.17        1.17      6.76 o 
   1   8  17        4.07       -0.08      4.06 o 
   2   8  17        6.27       10.02      6.76 o 
   3   8  17        5.30        1.70      4.44 o 
   0   9  17        8.57       10.16     10.46 o 
   1   9  17        1.00        1.30      4.90 o 
   0   0  18       29.97       17.46     12.08 o 
   1   0  18        8.52       -1.86     11.31 o 
   2   0  18        3.49       -3.09      5.70 o 
   3   0  18       28.69       27.22     12.28 o 
   4   0  18        2.87       -7.69      5.13 o 
   5   0  18       49.98       49.60     12.10 o 
   6   0  18       11.38       11.32      7.93 o 
   0   1  18        0.02        1.64      6.93 o 
   1   1  18       22.12       28.41      6.36 o 
   2   1  18       92.77       92.30      8.76 o 
   3   1  18        0.82        2.43      4.26 o 
   4   1  18        6.62        1.49      3.88 o 
   5   1  18       11.79       16.28      5.24 o 
   6   1  18       29.11       27.90      6.44 o 
   0   2  18       32.48       50.58      9.42 o 
   1   2  18       10.67       12.07      5.25 o 
   2   2  18       26.37       25.67      5.90 o 
   3   2  18       22.65       21.41      5.45 o 
   4   2  18       15.46       16.69      4.96 o 
   5   2  18        5.50       11.28      5.25 o 
   6   2  18       16.57       15.68      7.96 o 
   0   3  18       37.85       46.62      9.46 o 
   1   3  18       39.08       46.24      6.19 o 
   2   3  18      107.24      108.49      9.05 o 
   3   3  18       11.32       14.65      4.82 o 
   4   3  18        3.83        7.97      4.04 o 
   5   3  18       31.57       36.13      6.97 o 
   6   3  18       44.32       64.61      8.18 o 
   0   4  18        6.01       21.03      6.09 o 
   1   4  18       16.08       15.00      5.54 o 
   2   4  18       44.50       35.33      5.94 o 
   3   4  18       37.41       40.73      6.45 o 
   4   4  18       15.28       11.60      5.66 o 
   5   4  18        8.03       10.15      8.70 o 
   6   4  18        9.53       -1.99      5.63 o 
   0   5  18        0.15       -4.37      4.46 o 
   1   5  18       44.95       48.73      6.02 o 
   2   5  18       83.79       84.30      8.08 o 
   3   5  18        0.79       -2.13      4.67 o 
   4   5  18        4.79        4.55      5.36 o 
   5   5  18        1.20        8.81      5.28 o 
   0   6  18       41.60       35.98      7.45 o 
   1   6  18       13.97       13.17      3.99 o 
   2   6  18       66.34       79.23     10.30 o 
   3   6  18       12.70       10.60      5.74 o 
   4   6  18        7.79        0.30      5.03 o 
   0   7  18        5.71        7.82      5.64 o 
   1   7  18       15.89       15.45      4.99 o 
   2   7  18       52.04       63.50      8.90 o 
   3   7  18        9.08       11.09      5.00 o 
   0   8  18        5.29        2.33      6.92 o 
   1   8  18        3.56       -4.42      4.54 o 
   2   8  18        1.34        8.52      5.17 o 
   1   0  19       20.60       17.51     19.13 o 
   2   0  19        5.71        9.29      6.75 o 
   3   0  19      101.62       91.81     12.41 o 
   4   0  19        7.34        1.97      9.34 o 
   5   0  19        0.01        9.39      6.83 o 
   6   0  19        3.80       12.00      7.37 o 
   0   1  19       32.84       32.02     10.26 o 
   1   1  19        5.92        6.55      4.90 o 
   2   1  19        5.41        3.77      4.81 o 
   3   1  19       12.99        9.75      4.61 o 
   4   1  19       36.57       33.52      6.61 o 
   5   1  19       10.79        6.53      5.01 o 
   6   1  19        3.65        3.32      5.10 o 
   0   2  19        1.09        1.59      7.95 o 
   1   2  19       12.14       12.06      5.44 o 
   2   2  19       13.86        5.66      4.65 o 
   3   2  19        0.81       -5.10      4.06 o 
   4   2  19        4.68        8.30      5.04 o 
   5   2  19        2.84        6.25      4.95 o 
   6   2  19        4.48        4.08      5.35 o 
   0   3  19       27.31       15.05      8.06 o 
   1   3  19      102.03      105.86     10.58 o 
   2   3  19       13.33       13.09      4.79 o 
   3   3  19       31.15       37.32      5.94 o 
   4   3  19        3.50       -4.34      4.12 o 
   5   3  19       11.10       18.52      5.76 o 
   0   4  19       11.01        8.27      6.98 o 
   1   4  19      186.89      170.20     12.50 o 
   2   4  19       61.33       59.07      7.06 o 
   3   4  19        7.15        2.77      4.43 o 
   4   4  19        2.23       -0.76      4.81 o 
   5   4  19       39.12       43.01      7.91 o 
   0   5  19       52.22       49.75      8.32 o 
   1   5  19        3.92        3.15      6.30 o 
   2   5  19       17.51        9.02      5.32 o 
   3   5  19        7.69        8.55      5.56 o 
   4   5  19        1.15        0.00      5.03 o 
   0   6  19       29.07       46.83      8.43 o 
   1   6  19       31.61       32.35      6.40 o 
   2   6  19        4.73        9.75      6.44 o 
   3   6  19        0.42       -5.50      4.91 o 
   4   6  19        0.15        3.49      5.58 o 
   0   7  19       12.28       26.73      8.21 o 
   1   7  19        2.54        9.25      5.17 o 
   2   7  19       12.50        9.08      5.83 o 
   0   0  20       16.40       31.98     15.43 o 
   1   0  20        8.69        6.70      8.33 o 
   2   0  20       14.64        8.13      7.32 o 
   3   0  20        0.20        4.41      7.07 o 
   4   0  20       23.99       14.26      9.20 o 
   5   0  20        7.93        7.24      6.92 o 
   0   1  20        0.02        2.81     17.19 o 
   1   1  20       20.90       15.93      5.74 o 
   2   1  20       92.11       88.81      9.96 o 
   3   1  20        9.42        2.02      4.38 o 
   4   1  20        0.78        9.09      4.83 o 
   5   1  20       24.22       31.42      6.49 o 
   0   2  20        0.03        6.80      7.74 o 
   1   2  20        1.57        2.15      5.85 o 
   2   2  20       36.31       39.08      7.26 o 
   3   2  20        6.78        3.58      5.99 o 
   4   2  20       29.59       23.01      5.68 o 
   5   2  20        2.04        8.03      5.04 o 
   0   3  20        2.63        0.30      7.44 o 
   1   3  20      101.43      129.28     11.92 o 
   2   3  20       58.32       63.36      8.93 o 
   3   3  20        5.20       -0.30      4.01 o 
   4   3  20        3.09        3.81      4.70 o 
   5   3  20        0.21        1.15      5.31 o 
   0   4  20       17.64       28.96      9.03 o 
   1   4  20       10.98       13.17      5.95 o 
   2   4  20       21.00        6.90      5.57 o 
   3   4  20        0.73       -5.16      5.03 o 
   4   4  20       11.19       11.56      5.46 o 
   0   5  20        0.00       -9.21      6.28 o 
   1   5  20       19.01       19.52      6.48 o 
   2   5  20       15.83       24.01      6.45 o 
   3   5  20       12.15       13.07      7.14 o 
   4   5  20        8.05       13.41      5.94 o 
   0   6  20       50.47       49.59      9.09 o 
   1   6  20        2.01        8.13      5.65 o 
   2   6  20        7.55        4.79      5.86 o 
   3   6  20        4.75        6.47      6.54 o 
   0   7  20        7.06        8.33      7.85 o 
   1   7  20        4.62        7.03      5.49 o 
   1   0  21        0.01        1.97      7.75 o 
   2   0  21        3.33       11.15      7.92 o 
   3   0  21        9.69       -1.46      6.17 o 
   4   0  21        0.77       -8.79     11.95 o 
   0   1  21        0.06        3.67      7.61 o 
   1   1  21       13.04       13.23      6.90 o 
   2   1  21        3.37        6.99      5.63 o 
   3   1  21        8.53        4.40      4.75 o 
   4   1  21        5.96       11.63      5.19 o 
   0   2  21       16.76       14.47      9.81 o 
   1   2  21       34.83       33.60      7.60 o 
   2   2  21       26.31       25.45      6.83 o 
   3   2  21        4.08        3.37      4.96 o 
   4   2  21       11.80        7.06      5.41 o 
   0   3  21       10.64       10.39      8.80 o 
   1   3  21       15.04       20.46      8.05 o 
   2   3  21       30.53       37.88      7.48 o 
   3   3  21        4.71        2.37      5.29 o 
   4   3  21        0.50        2.59      4.40 o 
   0   4  21       15.45       16.44     10.13 o 
   1   4  21       27.30       25.67      6.91 o 
   2   4  21       30.59       31.23      7.05 o 
   3   4  21        5.28        8.99      5.69 o 
   0   5  21        2.18        5.40      7.82 o 
   1   5  21        2.22        5.73      5.69 o 
   2   5  21       11.07        6.96      6.18 o 
   0   6  21       22.59       32.08      9.74 o 
   1   6  21        3.87        7.02      6.50 o 
   0   0  22        1.45       -8.13     11.50 o 
   1   0  22        8.59       10.09      9.07 o 
   2   0  22       14.52        6.37      9.02 o 
   3   0  22        4.19       -3.39      6.27 o 
   4   0  22        2.05       -4.07      7.67 o 
   0   1  22        2.11        7.28      8.59 o 
   1   1  22       19.77       -0.48      5.57 o 
   2   1  22        6.21        9.24      5.77 o 
   3   1  22        7.59       13.60      8.63 o 
   0   2  22        0.04        2.18      7.92 o 
   1   2  22       16.04       27.12      6.97 o 
   2   2  22        9.33        7.81      5.74 o 
   3   2  22        4.60        2.01      5.24 o 
   0   3  22       35.88       51.22     13.85 o 
   1   3  22       34.01       40.26      7.72 o 
   2   3  22       30.94       31.12      7.60 o 
   3   3  22        6.92        8.26      5.80 o 
   0   4  22       47.59       57.85     14.02 o 
   1   4  22        2.11        2.91      5.69 o 
   2   4  22        7.59       -0.33      5.46 o 
   0   5  22        0.01       -2.17      7.25 o 
   1   0  23        6.27       14.34      8.69 o 
   2   0  23        3.67        5.36      8.32 o 
   0   1  23        0.73       -6.89      6.86 o 
   1   1  23        7.24       10.10      6.31 o 
   2   1  23        5.33       19.46     10.64 o 
   0   2  23       36.95       74.19     15.18 o 
   1   2  23       12.29       15.46     10.93 o 
   2   2  23        3.93       13.77      5.79 o 
   0   3  23       35.91       28.98     11.49 o 
   1   3  23       30.52       43.51      9.61 o 
                                                 
